# Supplementary material for: μ-Oxalato-bis­[bis­(2,2′-bipyridine)­manganese(II)] bis(perchlorate) 2,2′-bipyridine solvate
Source: Acta Crystallogr Sect E Struct Rep Online. 2011 Sep 30;67(Pt 10):m1443–4. doi: 10.1107/S1600536811038475 (PMC3201320; doi:10.1107/S1600536811038475)
Supplement: Supplementary file 1 [file e-67-m1443-sup1.cif]

##############################################################################
#                                                                            #
# This CIF contains the data in a paper accepted for publication in          #
# Acta Crystallographica Section E. It conforms to the requirements of       #
# Notes for Authors for Acta Crystallographica Section E, and has been       #
# peer reviewed under the auspices of the IUCr Commission on Journals.       #
#                                                                            #
# Full details of the Crystallographic Information File format               #
# are given in the paper "The Crystallographic Information File (CIF):       #
# a New Standard Archive File for Crystallography" by S. R. Hall, F. H.      #
# Allen and I. D. Brown [Acta Cryst. (1991), A47, 655-685].                  #
#                                                                            #
# The current version of the core CIF dictionary is obtainable from          #
# ftp://ftp.iucr.org/pub/cif_core.dic.                                       #
#                                                                            #
# Software is freely available for graphical display of the structure(s)     #
# in this CIF. For information consult the CIF software page                 #
# http://www.iucr.org/resources/cif/software.                                #
#                                                                            #
# This file may be used for bona fide research purposes within the           #
# scientific community so long as proper attribution is given to the journal # 
# article from which it was obtained.                                        #
#                                                                            #
##############################################################################
data_ptcLa
_audit_creation_method     'form.cif (version 2.0)'
_journal_data_validation_number     ?
_journal_date_recd_electronic     2011-08-22
_journal_date_accepted     2011-09-20
_journal_name_full     'Acta Crystallographica, Section E'
_journal_year     2011
_journal_volume     67
_journal_issue     10
_journal_page_first     m1443
_journal_page_last     m1444
_journal_paper_category     QM
_journal_coeditor_code     BV2191
_publ_contact_author_name     'Wei Xu'
_publ_contact_author_address
;
   Center of Applied Solid State Chemistry Research
   Ningbo University
   Ningbo, Zhejiang
   315211, People's Republic of China
;
_publ_contact_author_email     'xuwei@nbu.edu.cn'
_publ_contact_author_fax     '86 574 87600791'
_publ_contact_author_phone     '86 574 87600791'
_publ_section_title
;
\m-Oxalato-bis[bis(2,2'-bipyridine)manganese(II)] bis(perchlorate)
2,2'-bipyridine solvate
;
loop_
    _publ_author_name
    _publ_author_footnote
    _publ_author_address
    'Kang-kang Li' ?
;
   Center of Applied Solid State Chemistry Research
   Ningbo University
   Ningbo, Zhejiang
   315211, People's Republic of China
;
    'Chun Zhang' ?
;
   Center of Applied Solid State Chemistry Research
   Ningbo University
   Ningbo, Zhejiang
   315211, People's Republic of China
;
    'Wei Xu' ?
;
   Center of Applied Solid State Chemistry Research
   Ningbo University
   Ningbo, Zhejiang
   315211, People's Republic of China
;
data_I
_audit_creation_method     SHELXL-97
_chemical_name_systematic
;
\m-Oxalato-bis[bis(2,2'-bipyridine)manganese(II)] bis(perchlorate)
2,2'-bipyridine solvate
;
_chemical_name_common     ?
_chemical_formula_moiety     'C42 H32 Mn2 N8 O4 2+, 2(Cl O4 -), C10 H8 N2'
_chemical_formula_sum     'C52 H40 Cl2 Mn2 N10 O12'
_chemical_formula_iupac     '[Mn2 (C2 O4) (C10 H8 N2)4] (Cl O4)2, C10 H8 N2'
_chemical_formula_weight     1177.72
_chemical_melting_point     ?
_symmetry_cell_setting     triclinic
_symmetry_space_group_name_H-M     'P -1'
_symmetry_space_group_name_Hall     '-P 1'
loop_
    _symmetry_equiv_pos_as_xyz
    'x, y, z'
    '-x, -y, -z'
_cell_length_a     9.4959(19)
_cell_length_b     11.974(2)
_cell_length_c     12.183(2)
_cell_angle_alpha     98.87(3)
_cell_angle_beta     102.73(3)
_cell_angle_gamma     98.89(3)
_cell_volume     1309.3(4)
_cell_formula_units_Z     1
_cell_measurement_reflns_used     12924
_cell_measurement_theta_min     3.09
_cell_measurement_theta_max     27.46
_cell_measurement_temperature     293(2)
_exptl_crystal_description     needle
_exptl_crystal_colour     yellow
_exptl_crystal_size_max     0.180
_exptl_crystal_size_mid     0.150
_exptl_crystal_size_min     0.080
_exptl_crystal_density_diffrn     1.494
_exptl_crystal_density_meas     ?
_exptl_crystal_density_method     'not measured'
_exptl_crystal_F_000     602
_exptl_absorpt_coefficient_mu     0.657
_exptl_absorpt_correction_type     multi-scan
_exptl_absorpt_process_details     '(ABSCOR; Higashi, 1995)'
_exptl_absorpt_correction_T_min     0.888
_exptl_absorpt_correction_T_max     0.949
_exptl_special_details     ?
_diffrn_ambient_temperature     293(2)
_diffrn_radiation_type     MoK\a
_diffrn_radiation_wavelength     0.71073
_diffrn_radiation_source     'fine-focus sealed tube'
_diffrn_radiation_monochromator     graphite
_diffrn_measurement_device_type     'Rigaku R-AXIS RAPID'
_diffrn_measurement_method     '\w scans'
_diffrn_detector_area_resol_mean     0
_diffrn_reflns_number     12924
_diffrn_reflns_av_R_equivalents     0.0713
_diffrn_reflns_av_sigmaI/netI     0.1039
_diffrn_reflns_theta_min     3.09
_diffrn_reflns_theta_max     27.46
_diffrn_reflns_theta_full     25.50
_diffrn_measured_fraction_theta_max     0.980
_diffrn_measured_fraction_theta_full     0.991
_diffrn_reflns_limit_h_min     -12
_diffrn_reflns_limit_h_max     11
_diffrn_reflns_limit_k_min     -15
_diffrn_reflns_limit_k_max     15
_diffrn_reflns_limit_l_min     0
_diffrn_reflns_limit_l_max     15
_diffrn_standards_number     0
_diffrn_standards_interval_count     ?
_diffrn_standards_interval_time     0
_diffrn_standards_decay_%     0
_refine_special_details
;
 Refinement of F^2^ against ALL reflections.  The weighted R-factor wR and
 goodness of fit S are based on F^2^, conventional R-factors R are based
 on F, with F set to zero for negative F^2^. The threshold expression of
 F^2^ > 2sigma(F^2^) is used only for calculating R-factors(gt) etc. and is
 not relevant to the choice of reflections for refinement.  R-factors based
 on F^2^ are statistically about twice as large as those based on F, and R-
 factors based on ALL data will be even larger.
;
_reflns_number_total     5884
_reflns_number_gt     2595
_reflns_threshold_expression     >2sigma(I)
_refine_ls_structure_factor_coef     Fsqd
_refine_ls_matrix_type     full
_refine_ls_R_factor_all     0.1815
_refine_ls_R_factor_gt     0.0719
_refine_ls_wR_factor_gt     0.1595
_refine_ls_wR_factor_ref     0.2213
_refine_ls_goodness_of_fit_ref     1.057
_refine_ls_restrained_S_all     1.061
_refine_ls_number_reflns     5884
_refine_ls_number_parameters     363
_refine_ls_number_restraints     19
_refine_ls_hydrogen_treatment     constr
_refine_ls_weighting_scheme     calc
_refine_ls_weighting_details
         'calc w=1/[\s^2^(Fo^2^)+(0.0890P)^2^+0.5905P] where P=(Fo^2^+2Fc^2^)/3'
_atom_sites_solution_hydrogens     geom
_atom_sites_solution_primary     direct
_atom_sites_solution_secondary     difmap
_refine_ls_shift/su_max     0.001
_refine_ls_shift/su_mean     0.000
_refine_diff_density_max     0.556
_refine_diff_density_min     -0.640
_refine_ls_extinction_method     none
_refine_ls_extinction_coef     0.012(3)
loop_
    _atom_type_symbol
    _atom_type_description
    _atom_type_scat_dispersion_real
    _atom_type_scat_dispersion_imag
    _atom_type_scat_source
    'C' 'C' 0.0033 0.0016
                         'International Tables Vol C Tables 4.2.6.8 and 6.1.1.4'
    'H' 'H' 0.0000 0.0000
                         'International Tables Vol C Tables 4.2.6.8 and 6.1.1.4'
    'Cl' 'Cl' 0.1484 0.1585
                         'International Tables Vol C Tables 4.2.6.8 and 6.1.1.4'
    'Mn' 'Mn' 0.3368 0.7283
                         'International Tables Vol C Tables 4.2.6.8 and 6.1.1.4'
    'N' 'N' 0.0061 0.0033
                         'International Tables Vol C Tables 4.2.6.8 and 6.1.1.4'
    'O' 'O' 0.0106 0.0060
                         'International Tables Vol C Tables 4.2.6.8 and 6.1.1.4'
_computing_data_collection     'RAPID-AUTO (Rigaku, 1998)'
_computing_cell_refinement     'RAPID-AUTO (Rigaku, 1998)'
_computing_data_reduction     'CrystalStructure (Rigaku/MSC, 2004)'
_computing_structure_solution     'SHELXS97 (Sheldrick, 2008)'
_computing_structure_refinement     'SHELXL97 (Sheldrick, 2008)'
_computing_molecular_graphics     'SHELXTL (Sheldrick, 2008)'
_computing_publication_material     'SHELXL97 (Sheldrick, 2008)'
loop_
    _atom_site_type_symbol
    _atom_site_label
    _atom_site_fract_x
    _atom_site_fract_y
    _atom_site_fract_z
    _atom_site_U_iso_or_equiv
    _atom_site_adp_type
    _atom_site_calc_flag
    _atom_site_refinement_flags
    _atom_site_occupancy
    _atom_site_symmetry_multiplicity
    _atom_site_disorder_assembly
    _atom_site_disorder_group
    Mn Mn 0.77417(7) 0.80535(6) 0.43285(6) 0.0524(2) Uani d . 1 1 . .
    O O1 1.0049(3) 0.8552(3) 0.5191(3) 0.0646(9) Uani d . 1 1 . .
    O O2 0.8238(4) 0.9833(3) 0.4166(3) 0.0656(10) Uani d . 1 1 . .
    N N1 0.5323(4) 0.7980(3) 0.3806(3) 0.0528(10) Uani d . 1 1 . .
    N N2 0.7025(4) 0.8552(3) 0.5946(3) 0.0518(10) Uani d . 1 1 . .
    N N3 0.8122(4) 0.7399(4) 0.2610(3) 0.0575(11) Uani d . 1 1 . .
    N N4 0.7828(5) 0.6195(3) 0.4244(4) 0.0612(11) Uani d . 1 1 . .
    C C1 1.0521(5) 0.9651(5) 0.5285(4) 0.0559(12) Uani d . 1 1 . .
    C C2 0.4504(5) 0.7646(4) 0.2734(4) 0.0615(14) Uani d . 1 1 . .
    H H2A 0.4965 0.7409 0.2165 0.074 Uiso calc R 1 1 . .
    C C3 0.3028(5) 0.7630(5) 0.2415(5) 0.0692(16) Uani d . 1 1 . .
    H H3A 0.2501 0.7391 0.1652 0.083 Uiso calc R 1 1 . .
    C C4 0.2351(6) 0.7973(5) 0.3248(5) 0.0683(15) Uani d . 1 1 . .
    H H4A 0.1347 0.7971 0.3060 0.082 Uiso calc R 1 1 . .
    C C5 0.3167(5) 0.8326(4) 0.4381(5) 0.0604(14) Uani d . 1 1 . .
    H H5A 0.2717 0.8569 0.4956 0.072 Uiso calc R 1 1 . .
    C C6 0.4655(4) 0.8313(4) 0.4643(4) 0.0455(11) Uani d . 1 1 . .
    C C7 0.5631(5) 0.8696(4) 0.5814(4) 0.0467(11) Uani d . 1 1 . .
    C C8 0.5134(6) 0.9182(4) 0.6734(4) 0.0596(13) Uani d . 1 1 . .
    H H8A 0.4160 0.9269 0.6633 0.072 Uiso calc R 1 1 . .
    C C9 0.6107(6) 0.9531(5) 0.7790(5) 0.0719(15) Uani d . 1 1 . .
    H H9A 0.5794 0.9863 0.8413 0.086 Uiso calc R 1 1 . .
    C C10 0.7533(6) 0.9394(5) 0.7935(4) 0.0730(16) Uani d . 1 1 . .
    H H10A 0.8200 0.9630 0.8650 0.088 Uiso calc R 1 1 . .
    C C11 0.7952(5) 0.8899(5) 0.6999(4) 0.0634(14) Uani d . 1 1 . .
    H H11A 0.8920 0.8797 0.7094 0.076 Uiso calc R 1 1 . .
    C C12 0.8303(5) 0.8059(5) 0.1841(5) 0.0707(15) Uani d . 1 1 . .
    H H12A 0.8101 0.8797 0.1959 0.085 Uiso calc R 1 1 . .
    C C13 0.8775(6) 0.7691(6) 0.0886(5) 0.0819(18) Uani d . 1 1 . .
    H H13A 0.8916 0.8176 0.0376 0.098 Uiso calc R 1 1 . .
    C C14 0.9030(7) 0.6600(6) 0.0704(5) 0.088(2) Uani d . 1 1 . .
    H H14A 0.9341 0.6329 0.0058 0.105 Uiso calc R 1 1 . .
    C C15 0.8829(6) 0.5888(6) 0.1476(5) 0.0798(17) Uani d . 1 1 . .
    H H15A 0.9001 0.5141 0.1354 0.096 Uiso calc R 1 1 . .
    C C16 0.8367(5) 0.6314(5) 0.2431(4) 0.0589(13) Uani d . 1 1 . .
    C C17 0.8178(5) 0.5641(4) 0.3330(4) 0.0607(13) Uani d . 1 1 . .
    C C18 0.8351(7) 0.4510(5) 0.3256(6) 0.0823(17) Uani d . 1 1 . .
    H H18A 0.8578 0.4128 0.2612 0.099 Uiso calc R 1 1 . .
    C C19 0.8190(8) 0.3959(6) 0.4123(6) 0.101(2) Uani d . 1 1 . .
    H H19A 0.8333 0.3205 0.4082 0.121 Uiso calc R 1 1 . .
    C C20 0.7821(8) 0.4499(6) 0.5054(6) 0.104(2) Uani d . 1 1 . .
    H H20A 0.7685 0.4124 0.5648 0.124 Uiso calc R 1 1 . .
    C C21 0.7657(7) 0.5624(5) 0.5081(5) 0.0921(19) Uani d . 1 1 . .
    H H21A 0.7414 0.6008 0.5716 0.110 Uiso calc R 1 1 . .
    N N5 0.4060(6) 0.5170(4) 0.1117(4) 0.0831(14) Uani d . 1 1 . .
    C C22 0.4831(6) 0.4685(4) 0.0451(4) 0.0628(14) Uani d . 1 1 . .
    C C23 0.5290(6) 0.3666(5) 0.0573(5) 0.0717(15) Uani d . 1 1 . .
    H H23A 0.5821 0.3352 0.0089 0.086 Uiso calc R 1 1 . .
    C C24 0.4953(7) 0.3123(6) 0.1416(6) 0.097(2) Uani d . 1 1 . .
    H H24A 0.5254 0.2434 0.1514 0.116 Uiso calc R 1 1 . .
    C C25 0.4184(8) 0.3597(6) 0.2100(6) 0.100(2) Uani d . 1 1 . .
    H H25A 0.3943 0.3242 0.2679 0.120 Uiso calc R 1 1 . .
    C C26 0.3756(8) 0.4618(6) 0.1930(6) 0.105(2) Uani d . 1 1 . .
    H H26A 0.3225 0.4939 0.2410 0.127 Uiso calc R 1 1 . .
    Cl Cl 0.83136(16) 0.15993(14) 0.10897(12) 0.0850(5) Uani d D 1 1 . .
    O O3 0.9051(4) 0.0736(3) 0.0794(3) 0.1224(18) Uani d D 1 1 A .
    O O4A 0.7113(5) 0.1554(5) 0.0196(4) 0.234(4) Uani d PD 0.852(6) 1 A 1
    O O5A 0.9245(6) 0.2664(3) 0.1272(6) 0.264(5) Uani d PD 0.852(6) 1 A 1
    O O6A 0.7863(5) 0.1514(5) 0.2073(3) 0.132(2) Uani d PD 0.852(6) 1 A 1
    O O4B 0.6882(5) 0.1108(7) 0.1053(9) 0.234(4) Uani d PD 0.148(6) 1 A 2
    O O5B 0.8299(12) 0.2336(6) 0.0324(6) 0.264(5) Uani d PD 0.148(6) 1 A 2
    O O6B 0.9008(10) 0.2202(7) 0.2182(5) 0.132(2) Uani d PD 0.148(6) 1 A 2
loop_
    _atom_site_aniso_label
    _atom_site_aniso_U_11
    _atom_site_aniso_U_22
    _atom_site_aniso_U_33
    _atom_site_aniso_U_12
    _atom_site_aniso_U_13
    _atom_site_aniso_U_23
    Mn 0.0525(4) 0.0465(4) 0.0593(5) 0.0092(3) 0.0215(3) 0.0030(3)
    O1 0.0597(19) 0.051(2) 0.082(2) 0.0115(16) 0.0223(17) 0.0052(18)
    O2 0.063(2) 0.060(2) 0.075(2) 0.0095(18) 0.0201(18) 0.0123(18)
    N1 0.058(2) 0.045(2) 0.053(2) 0.0108(18) 0.0187(19) -0.0015(18)
    N2 0.046(2) 0.058(2) 0.051(2) 0.0095(18) 0.0127(17) 0.0115(19)
    N3 0.055(2) 0.064(3) 0.056(2) 0.015(2) 0.0181(19) 0.008(2)
    N4 0.088(3) 0.044(2) 0.059(2) 0.014(2) 0.035(2) 0.006(2)
    C1 0.051(3) 0.072(3) 0.052(3) 0.023(2) 0.019(2) 0.012(2)
    C2 0.060(3) 0.065(3) 0.051(3) 0.007(3) 0.014(2) -0.008(3)
    C3 0.052(3) 0.075(4) 0.067(3) 0.007(3) -0.002(3) 0.004(3)
    C4 0.050(3) 0.063(3) 0.089(4) 0.011(3) 0.014(3) 0.014(3)
    C5 0.052(3) 0.057(3) 0.073(3) 0.012(2) 0.023(3) 0.005(3)
    C6 0.046(2) 0.037(2) 0.055(3) 0.0058(19) 0.018(2) 0.006(2)
    C7 0.052(2) 0.038(2) 0.053(3) 0.005(2) 0.022(2) 0.009(2)
    C8 0.071(3) 0.053(3) 0.060(3) 0.016(2) 0.028(3) 0.007(2)
    C9 0.101(4) 0.067(4) 0.056(3) 0.019(3) 0.039(3) 0.008(3)
    C10 0.089(4) 0.079(4) 0.042(3) 0.005(3) 0.011(3) 0.003(3)
    C11 0.058(3) 0.072(4) 0.057(3) 0.009(3) 0.006(2) 0.017(3)
    C12 0.068(3) 0.081(4) 0.068(4) 0.012(3) 0.023(3) 0.023(3)
    C13 0.090(4) 0.098(5) 0.060(4) 0.014(4) 0.024(3) 0.021(3)
    C14 0.090(4) 0.120(6) 0.053(3) 0.014(4) 0.030(3) 0.007(4)
    C15 0.089(4) 0.080(4) 0.068(4) 0.016(3) 0.031(3) -0.011(3)
    C16 0.059(3) 0.062(3) 0.056(3) 0.014(2) 0.021(2) 0.002(3)
    C17 0.067(3) 0.053(3) 0.062(3) 0.010(3) 0.022(3) 0.004(3)
    C18 0.112(4) 0.055(4) 0.087(4) 0.024(3) 0.041(4) 0.004(3)
    C19 0.148(6) 0.054(4) 0.110(5) 0.029(4) 0.048(5) 0.013(4)
    C20 0.174(7) 0.058(4) 0.095(5) 0.021(4) 0.062(5) 0.024(4)
    C21 0.148(5) 0.067(4) 0.082(4) 0.029(4) 0.063(4) 0.019(3)
    N5 0.129(4) 0.060(3) 0.076(3) 0.022(3) 0.055(3) 0.015(2)
    C22 0.076(3) 0.053(3) 0.059(3) 0.011(3) 0.017(3) 0.011(2)
    C23 0.087(4) 0.063(4) 0.074(4) 0.023(3) 0.031(3) 0.015(3)
    C24 0.123(5) 0.079(4) 0.112(5) 0.035(4) 0.055(4) 0.037(4)
    C25 0.152(6) 0.072(4) 0.095(5) 0.020(4) 0.062(4) 0.031(4)
    C26 0.161(6) 0.076(5) 0.103(5) 0.036(4) 0.071(5) 0.021(4)
    Cl 0.1096(11) 0.0957(11) 0.0654(9) 0.0500(9) 0.0353(8) 0.0140(8)
    O3 0.126(3) 0.125(4) 0.112(4) 0.070(3) 0.023(3) -0.023(3)
    O4A 0.306(8) 0.325(10) 0.080(4) 0.248(8) -0.035(5) 0.000(5)
    O5A 0.403(10) 0.076(5) 0.367(11) -0.036(6) 0.322(9) -0.038(6)
    O6A 0.196(6) 0.161(6) 0.080(3) 0.065(5) 0.088(4) 0.044(3)
    O4B 0.306(8) 0.325(10) 0.080(4) 0.248(8) -0.035(5) 0.000(5)
    O5B 0.403(10) 0.076(5) 0.367(11) -0.036(6) 0.322(9) -0.038(6)
    O6B 0.196(6) 0.161(6) 0.080(3) 0.065(5) 0.088(4) 0.044(3)
_geom_special_details
;
 All esds (except the esd in the dihedral angle between two l.s. planes)
 are estimated using the full covariance matrix.  The cell esds are taken
 into account individually in the estimation of esds in distances, angles
 and torsion angles; correlations between esds in cell parameters are only
 used when they are defined by crystal symmetry.  An approximate (isotropic)
 treatment of cell esds is used for estimating esds involving l.s. planes.
;
loop_
    _geom_bond_atom_site_label_1
    _geom_bond_atom_site_label_2
    _geom_bond_site_symmetry_2
    _geom_bond_distance
    _geom_bond_publ_flag
    Mn O1 . 2.156(3) ?
    Mn O2 . 2.159(3) ?
    Mn N4 . 2.226(4) ?
    Mn N1 . 2.228(4) ?
    Mn N3 . 2.245(4) ?
    Mn N2 . 2.249(4) ?
    O1 C1 . 1.301(6) ?
    O2 C1 2_776 1.233(5) ?
    N1 C2 . 1.329(6) ?
    N1 C6 . 1.356(5) ?
    N2 C7 . 1.339(5) ?
    N2 C11 . 1.349(6) ?
    N3 C12 . 1.338(6) ?
    N3 C16 . 1.348(6) ?
    N4 C21 . 1.337(7) ?
    N4 C17 . 1.340(6) ?
    C1 O2 2_776 1.233(5) ?
    C1 C1 2_776 1.514(9) ?
    C2 C3 . 1.365(6) ?
    C2 H2A . 0.9300 ?
    C3 C4 . 1.361(7) ?
    C3 H3A . 0.9300 ?
    C4 C5 . 1.390(7) ?
    C4 H4A . 0.9300 ?
    C5 C6 . 1.382(6) ?
    C5 H5A . 0.9300 ?
    C6 C7 . 1.480(6) ?
    C7 C8 . 1.391(6) ?
    C8 C9 . 1.370(7) ?
    C8 H8A . 0.9300 ?
    C9 C10 . 1.365(7) ?
    C9 H9A . 0.9300 ?
    C10 C11 . 1.370(7) ?
    C10 H10A . 0.9300 ?
    C11 H11A . 0.9300 ?
    C12 C13 . 1.372(8) ?
    C12 H12A . 0.9300 ?
    C13 C14 . 1.359(9) ?
    C13 H13A . 0.9300 ?
    C14 C15 . 1.387(8) ?
    C14 H14A . 0.9300 ?
    C15 C16 . 1.385(7) ?
    C15 H15A . 0.9300 ?
    C16 C17 . 1.483(7) ?
    C17 C18 . 1.381(7) ?
    C18 C19 . 1.352(9) ?
    C18 H18A . 0.9300 ?
    C19 C20 . 1.359(9) ?
    C19 H19A . 0.9300 ?
    C20 C21 . 1.375(8) ?
    C20 H20A . 0.9300 ?
    C21 H21A . 0.9300 ?
    N5 C26 . 1.330(8) ?
    N5 C22 . 1.333(7) ?
    C22 C23 . 1.376(7) ?
    C22 C22 2_665 1.489(10) ?
    C23 C24 . 1.365(8) ?
    C23 H23A . 0.9300 ?
    C24 C25 . 1.342(9) ?
    C24 H24A . 0.9300 ?
    C25 C26 . 1.377(9) ?
    C25 H25A . 0.9300 ?
    C26 H26A . 0.9300 ?
    Cl O6A . 1.371(3) ?
    Cl O6B . 1.378(4) ?
    Cl O5B . 1.378(4) ?
    Cl O4A . 1.380(3) ?
    Cl O3 . 1.382(3) ?
    Cl O4B . 1.383(4) ?
    Cl O5A . 1.391(3) ?
loop_
    _geom_angle_atom_site_label_1
    _geom_angle_atom_site_label_2
    _geom_angle_atom_site_label_3
    _geom_angle_site_symmetry_1
    _geom_angle_site_symmetry_3
    _geom_angle
    _geom_angle_publ_flag
    O1 Mn O2 . . 77.71(13) ?
    O1 Mn N4 . . 91.32(15) ?
    O2 Mn N4 . . 161.81(14) ?
    O1 Mn N1 . . 163.26(13) ?
    O2 Mn N1 . . 92.48(14) ?
    N4 Mn N1 . . 101.34(15) ?
    O1 Mn N3 . . 94.71(14) ?
    O2 Mn N3 . . 92.97(15) ?
    N4 Mn N3 . . 73.29(16) ?
    N1 Mn N3 . . 99.37(14) ?
    O1 Mn N2 . . 93.27(13) ?
    O2 Mn N2 . . 91.44(14) ?
    N4 Mn N2 . . 103.77(15) ?
    N1 Mn N2 . . 73.22(14) ?
    N3 Mn N2 . . 171.55(14) ?
    C1 O1 Mn . . 111.3(3) ?
    C1 O2 Mn 2_776 . 114.1(3) ?
    C2 N1 C6 . . 118.3(4) ?
    C2 N1 Mn . . 124.4(3) ?
    C6 N1 Mn . . 117.3(3) ?
    C7 N2 C11 . . 118.4(4) ?
    C7 N2 Mn . . 116.4(3) ?
    C11 N2 Mn . . 124.2(3) ?
    C12 N3 C16 . . 119.2(4) ?
    C12 N3 Mn . . 123.9(4) ?
    C16 N3 Mn . . 116.3(3) ?
    C21 N4 C17 . . 118.1(5) ?
    C21 N4 Mn . . 124.2(4) ?
    C17 N4 Mn . . 117.5(3) ?
    O2 C1 O1 2_776 . 123.9(4) ?
    O2 C1 C1 2_776 2_776 117.6(6) ?
    O1 C1 C1 . 2_776 118.5(6) ?
    N1 C2 C3 . . 124.2(5) ?
    N1 C2 H2A . . 117.9 ?
    C3 C2 H2A . . 117.9 ?
    C4 C3 C2 . . 118.0(5) ?
    C4 C3 H3A . . 121.0 ?
    C2 C3 H3A . . 121.0 ?
    C3 C4 C5 . . 119.7(5) ?
    C3 C4 H4A . . 120.1 ?
    C5 C4 H4A . . 120.1 ?
    C6 C5 C4 . . 119.2(5) ?
    C6 C5 H5A . . 120.4 ?
    C4 C5 H5A . . 120.4 ?
    N1 C6 C5 . . 120.7(4) ?
    N1 C6 C7 . . 115.7(4) ?
    C5 C6 C7 . . 123.6(4) ?
    N2 C7 C8 . . 121.5(4) ?
    N2 C7 C6 . . 116.5(4) ?
    C8 C7 C6 . . 122.0(4) ?
    C9 C8 C7 . . 118.7(5) ?
    C9 C8 H8A . . 120.7 ?
    C7 C8 H8A . . 120.7 ?
    C10 C9 C8 . . 120.4(5) ?
    C10 C9 H9A . . 119.8 ?
    C8 C9 H9A . . 119.8 ?
    C9 C10 C11 . . 118.1(5) ?
    C9 C10 H10A . . 120.9 ?
    C11 C10 H10A . . 120.9 ?
    N2 C11 C10 . . 122.9(5) ?
    N2 C11 H11A . . 118.5 ?
    C10 C11 H11A . . 118.5 ?
    N3 C12 C13 . . 122.7(6) ?
    N3 C12 H12A . . 118.6 ?
    C13 C12 H12A . . 118.6 ?
    C14 C13 C12 . . 118.3(6) ?
    C14 C13 H13A . . 120.9 ?
    C12 C13 H13A . . 120.9 ?
    C13 C14 C15 . . 120.4(6) ?
    C13 C14 H14A . . 119.8 ?
    C15 C14 H14A . . 119.8 ?
    C16 C15 C14 . . 118.6(6) ?
    C16 C15 H15A . . 120.7 ?
    C14 C15 H15A . . 120.7 ?
    N3 C16 C15 . . 120.8(5) ?
    N3 C16 C17 . . 116.3(4) ?
    C15 C16 C17 . . 122.8(5) ?
    N4 C17 C18 . . 120.8(5) ?
    N4 C17 C16 . . 116.0(4) ?
    C18 C17 C16 . . 123.2(5) ?
    C19 C18 C17 . . 119.8(6) ?
    C19 C18 H18A . . 120.1 ?
    C17 C18 H18A . . 120.1 ?
    C18 C19 C20 . . 120.6(6) ?
    C18 C19 H19A . . 119.7 ?
    C20 C19 H19A . . 119.7 ?
    C19 C20 C21 . . 117.2(6) ?
    C19 C20 H20A . . 121.4 ?
    C21 C20 H20A . . 121.4 ?
    N4 C21 C20 . . 123.6(6) ?
    N4 C21 H21A . . 118.2 ?
    C20 C21 H21A . . 118.2 ?
    C26 N5 C22 . . 116.4(5) ?
    N5 C22 C23 . . 123.0(5) ?
    N5 C22 C22 . 2_665 115.8(6) ?
    C23 C22 C22 . 2_665 121.2(6) ?
    C24 C23 C22 . . 119.0(5) ?
    C24 C23 H23A . . 120.5 ?
    C22 C23 H23A . . 120.5 ?
    C25 C24 C23 . . 119.1(6) ?
    C25 C24 H24A . . 120.5 ?
    C23 C24 H24A . . 120.5 ?
    C24 C25 C26 . . 118.9(7) ?
    C24 C25 H25A . . 120.5 ?
    C26 C25 H25A . . 120.5 ?
    N5 C26 C25 . . 123.6(6) ?
    N5 C26 H26A . . 118.2 ?
    C25 C26 H26A . . 118.2 ?
    O6B Cl O5B . . 109.7(4) ?
    O6A Cl O4A . . 109.8(3) ?
    O6A Cl O3 . . 112.2(3) ?
    O6B Cl O3 . . 109.6(4) ?
    O5B Cl O3 . . 109.6(4) ?
    O4A Cl O3 . . 109.2(3) ?
    O6B Cl O4B . . 109.6(4) ?
    O5B Cl O4B . . 109.4(4) ?
    O3 Cl O4B . . 109.0(4) ?
    O6A Cl O5A . . 108.0(3) ?
    O4A Cl O5A . . 108.3(3) ?
    O3 Cl O5A . . 109.2(3) ?
loop_
    _geom_torsion_atom_site_label_1
    _geom_torsion_atom_site_label_2
    _geom_torsion_atom_site_label_3
    _geom_torsion_atom_site_label_4
    _geom_torsion_site_symmetry_1
    _geom_torsion_site_symmetry_2
    _geom_torsion_site_symmetry_3
    _geom_torsion_site_symmetry_4
    _geom_torsion
    _geom_torsion_publ_flag
    O2 Mn O1 C1 . . . . 6.6(3) ?
    N4 Mn O1 C1 . . . . 171.9(3) ?
    N1 Mn O1 C1 . . . . -48.6(7) ?
    N3 Mn O1 C1 . . . . 98.6(3) ?
    N2 Mn O1 C1 . . . . -84.2(3) ?
    O1 Mn O2 C1 . . . 2_776 -7.8(3) ?
    N4 Mn O2 C1 . . . 2_776 -61.8(6) ?
    N1 Mn O2 C1 . . . 2_776 158.5(3) ?
    N3 Mn O2 C1 . . . 2_776 -101.9(3) ?
    N2 Mn O2 C1 . . . 2_776 85.3(3) ?
    O1 Mn N1 C2 . . . . 145.5(5) ?
    O2 Mn N1 C2 . . . . 92.1(4) ?
    N4 Mn N1 C2 . . . . -76.0(4) ?
    N3 Mn N1 C2 . . . . -1.4(4) ?
    N2 Mn N1 C2 . . . . -177.2(4) ?
    O1 Mn N1 C6 . . . . -33.7(7) ?
    O2 Mn N1 C6 . . . . -87.2(3) ?
    N4 Mn N1 C6 . . . . 104.7(3) ?
    N3 Mn N1 C6 . . . . 179.4(3) ?
    N2 Mn N1 C6 . . . . 3.6(3) ?
    O1 Mn N2 C7 . . . . 162.3(3) ?
    O2 Mn N2 C7 . . . . 84.5(3) ?
    N4 Mn N2 C7 . . . . -105.6(3) ?
    N1 Mn N2 C7 . . . . -7.7(3) ?
    N3 Mn N2 C7 . . . . -37.0(12) ?
    O1 Mn N2 C11 . . . . -6.0(4) ?
    O2 Mn N2 C11 . . . . -83.7(4) ?
    N4 Mn N2 C11 . . . . 86.2(4) ?
    N1 Mn N2 C11 . . . . -175.9(4) ?
    N3 Mn N2 C11 . . . . 154.8(9) ?
    O1 Mn N3 C12 . . . . -88.0(4) ?
    O2 Mn N3 C12 . . . . -10.1(4) ?
    N4 Mn N3 C12 . . . . -177.9(4) ?
    N1 Mn N3 C12 . . . . 82.9(4) ?
    N2 Mn N3 C12 . . . . 111.3(10) ?
    O1 Mn N3 C16 . . . . 83.1(3) ?
    O2 Mn N3 C16 . . . . 161.0(3) ?
    N4 Mn N3 C16 . . . . -6.8(3) ?
    N1 Mn N3 C16 . . . . -106.0(3) ?
    N2 Mn N3 C16 . . . . -77.6(11) ?
    O1 Mn N4 C21 . . . . 86.3(5) ?
    O2 Mn N4 C21 . . . . 138.6(5) ?
    N1 Mn N4 C21 . . . . -82.7(5) ?
    N3 Mn N4 C21 . . . . -179.2(5) ?
    N2 Mn N4 C21 . . . . -7.4(5) ?
    O1 Mn N4 C17 . . . . -88.7(4) ?
    O2 Mn N4 C17 . . . . -36.4(7) ?
    N1 Mn N4 C17 . . . . 102.3(4) ?
    N3 Mn N4 C17 . . . . 5.8(3) ?
    N2 Mn N4 C17 . . . . 177.6(3) ?
    Mn O1 C1 O2 . . . 2_776 173.2(4) ?
    Mn O1 C1 C1 . . . 2_776 -5.2(7) ?
    C6 N1 C2 C3 . . . . 0.9(8) ?
    Mn N1 C2 C3 . . . . -178.4(4) ?
    N1 C2 C3 C4 . . . . -0.2(9) ?
    C2 C3 C4 C5 . . . . 0.1(8) ?
    C3 C4 C5 C6 . . . . -0.6(8) ?
    C2 N1 C6 C5 . . . . -1.4(7) ?
    Mn N1 C6 C5 . . . . 177.9(3) ?
    C2 N1 C6 C7 . . . . -178.8(4) ?
    Mn N1 C6 C7 . . . . 0.4(5) ?
    C4 C5 C6 N1 . . . . 1.2(7) ?
    C4 C5 C6 C7 . . . . 178.5(4) ?
    C11 N2 C7 C8 . . . . -0.5(7) ?
    Mn N2 C7 C8 . . . . -169.4(3) ?
    C11 N2 C7 C6 . . . . 179.5(4) ?
    Mn N2 C7 C6 . . . . 10.6(5) ?
    N1 C6 C7 N2 . . . . -7.3(6) ?
    C5 C6 C7 N2 . . . . 175.2(4) ?
    N1 C6 C7 C8 . . . . 172.6(4) ?
    C5 C6 C7 C8 . . . . -4.8(7) ?
    N2 C7 C8 C9 . . . . 0.8(7) ?
    C6 C7 C8 C9 . . . . -179.1(4) ?
    C7 C8 C9 C10 . . . . -0.5(8) ?
    C8 C9 C10 C11 . . . . -0.2(9) ?
    C7 N2 C11 C10 . . . . -0.2(8) ?
    Mn N2 C11 C10 . . . . 167.8(4) ?
    C9 C10 C11 N2 . . . . 0.5(8) ?
    C16 N3 C12 C13 . . . . -2.0(8) ?
    Mn N3 C12 C13 . . . . 168.8(4) ?
    N3 C12 C13 C14 . . . . 1.7(9) ?
    C12 C13 C14 C15 . . . . -0.6(9) ?
    C13 C14 C15 C16 . . . . -0.1(9) ?
    C12 N3 C16 C15 . . . . 1.3(7) ?
    Mn N3 C16 C15 . . . . -170.3(4) ?
    C12 N3 C16 C17 . . . . 178.6(4) ?
    Mn N3 C16 C17 . . . . 7.1(5) ?
    C14 C15 C16 N3 . . . . -0.2(8) ?
    C14 C15 C16 C17 . . . . -177.4(5) ?
    C21 N4 C17 C18 . . . . 0.2(8) ?
    Mn N4 C17 C18 . . . . 175.6(4) ?
    C21 N4 C17 C16 . . . . -179.5(5) ?
    Mn N4 C17 C16 . . . . -4.2(6) ?
    N3 C16 C17 N4 . . . . -2.0(7) ?
    C15 C16 C17 N4 . . . . 175.3(5) ?
    N3 C16 C17 C18 . . . . 178.2(5) ?
    C15 C16 C17 C18 . . . . -4.4(8) ?
    N4 C17 C18 C19 . . . . -1.1(9) ?
    C16 C17 C18 C19 . . . . 178.7(6) ?
    C17 C18 C19 C20 . . . . 1.7(11) ?
    C18 C19 C20 C21 . . . . -1.5(11) ?
    C17 N4 C21 C20 . . . . 0.0(10) ?
    Mn N4 C21 C20 . . . . -175.0(5) ?
    C19 C20 C21 N4 . . . . 0.6(11) ?
    C26 N5 C22 C23 . . . . 0.5(9) ?
    C26 N5 C22 C22 . . . 2_665 -179.7(6) ?
    N5 C22 C23 C24 . . . . -0.4(9) ?
    C22 C22 C23 C24 2_665 . . . 179.9(6) ?
    C22 C23 C24 C25 . . . . 0.1(10) ?
    C23 C24 C25 C26 . . . . 0.0(11) ?
    C22 N5 C26 C25 . . . . -0.4(10) ?
    C24 C25 C26 N5 . . . . 0.2(12) ?
loop_
    _geom_hbond_atom_site_label_D
    _geom_hbond_atom_site_label_H
    _geom_hbond_atom_site_label_A
    _geom_hbond_site_symmetry_A
    _geom_hbond_distance_DH
    _geom_hbond_distance_HA
    _geom_hbond_distance_DA
    _geom_hbond_angle_DHA
    C5 H5A O1 1_455 0.93 2.61 3.356(6) 137.8
    C5 H5A O2 2_676 0.93 2.44 3.243(6) 144.4
    C10 H10A O3 1_566 0.93 2.63 3.484(6) 153.4
    C18 H18A O5A . 0.93 2.46 3.360(8) 162.4
    C23 H23A O4A . 0.93 2.64 3.309(7) 129.0
    C11 H11A O6B 2_766 0.93 2.52 3.373(10) 152.0
    C14 H14A O5B 2_765 0.93 2.72 3.243(12) 116.8
    C18 H18A O5A . 0.93 2.46 3.360(8) 162.4
    C18 H18A O5B . 0.93 3.18 4.069(10) 161.0
    C19 H19A O6B . 0.93 2.69 3.225(9) 117.3
