# Supplementary material for: μ-Oxalato-bis­[bis­(2,2′-bipyridine)­manganese(II)] bis(perchlorate) 2,2′-bipyridine solvate
Source: Acta Crystallogr Sect E Struct Rep Online. 2011 Sep 30;67(Pt 10):m1443–4. doi: 10.1107/S1600536811038475 (PMC3201320; doi:10.1107/S1600536811038475)
Supplement: Supplementary file 2 [file e-67-m1443-Isup2.hkl]

# 
# h,k,l, Fc-squared, Fo-squared, sigma(Fo-squared) and status flag 
# 
data_I
_shelx_title ' I         P -1         R = 0.07' 
_shelx_refln_list_code          4 
_shelx_F_calc_maximum      135.72 
_exptl_crystal_F_000       602.00 
_reflns_d_resolution_high  0.7705 
 
loop_ 
 _symmetry_equiv_pos_as_xyz 
 'x, y, z' 
 '-x, -y, -z' 
 
_cell_length_a     9.4959 
_cell_length_b    11.9740 
_cell_length_c    12.1830 
_cell_angle_alpha  98.870 
_cell_angle_beta  102.730 
_cell_angle_gamma  98.890 
 
_shelx_F_squared_multiplier     1.000 
 
loop_ 
 _refln_index_h 
 _refln_index_k 
 _refln_index_l 
 _refln_F_squared_calc 
 _refln_F_squared_meas 
 _refln_F_squared_sigma 
 _refln_observed_status 
   2   0   0     6320.66     6214.07     60.28 o 
   3   0   0    16323.55    17918.41    436.94 o 
   4   0   0     1543.40     1609.96     19.86 o 
   5   0   0      889.47      854.76     24.76 o 
   6   0   0       71.83      103.26      9.76 o 
   7   0   0      104.07      112.74      6.18 o 
   8   0   0       29.49       22.44     10.66 o 
   9   0   0       44.80       17.45     13.50 o 
  10   0   0        3.04        8.27      6.56 o 
 -11   1   0        0.00      -13.57     22.45 o 
 -10   1   0       14.07        0.53     25.58 o 
  -9   1   0        1.48        8.93      5.07 o 
  -8   1   0      194.79      169.51     27.44 o 
  -7   1   0      139.51      140.65      7.48 o 
  -6   1   0      316.02      283.52     13.63 o 
  -5   1   0      285.40      245.60      6.29 o 
  -4   1   0       95.55      111.11      4.31 o 
  -3   1   0       41.90       28.91      4.86 o 
  -2   1   0       49.60       39.82      2.21 o 
   1   1   0      124.72      100.91      8.03 o 
   2   1   0      954.83      840.25     11.26 o 
   3   1   0      955.13      943.44     12.73 o 
   4   1   0     2226.05     2431.02     28.80 o 
   5   1   0       54.32       79.54      8.53 o 
   6   1   0      260.85      271.76     13.72 o 
   7   1   0       75.65       69.67     19.40 o 
   8   1   0       40.64       37.09      9.56 o 
   9   1   0       11.94       12.36      9.06 o 
  10   1   0       15.60       11.53     13.14 o 
 -11   2   0       14.57        8.88     21.92 o 
 -10   2   0       14.91       -6.96     30.10 o 
  -9   2   0      118.85       38.69     27.67 o 
  -8   2   0       49.80       63.63     33.33 o 
  -7   2   0        8.23        3.75      3.66 o 
  -6   2   0       40.69       26.75      4.22 o 
  -5   2   0      411.91      380.97      6.00 o 
  -4   2   0     2643.70     2688.70     48.57 o 
  -3   2   0        4.47        1.04      2.29 o 
  -2   2   0       14.44       21.35      3.69 o 
  -1   2   0      897.08      922.77     12.03 o 
   0   2   0     2450.54     2376.70     23.80 o 
   1   2   0      185.01      146.98      7.88 o 
   2   2   0     2148.57     2081.25     29.43 o 
   3   2   0     1712.69     1513.31     19.33 o 
   4   2   0      179.37      169.91     12.02 o 
   5   2   0      225.18      289.77      9.87 o 
   6   2   0        4.16       34.45     17.92 o 
   7   2   0       53.47       59.51     18.02 o 
   8   2   0       29.38       12.20     14.27 o 
   9   2   0       90.48       65.75     34.86 o 
  10   2   0        8.63        8.70      7.33 o 
 -12   3   0        4.15       62.28     30.27 o 
 -11   3   0       10.41       28.36     39.49 o 
 -10   3   0        4.79       -3.65     18.44 o 
  -9   3   0      149.90      159.97     25.77 o 
  -8   3   0        9.08        0.70      3.69 o 
  -7   3   0        3.51        4.35      2.98 o 
  -6   3   0      187.20      176.83      7.76 o 
  -5   3   0      235.37      219.14     10.85 o 
  -4   3   0     1175.15     1349.12     13.08 o 
  -3   3   0      270.12      302.67      9.03 o 
  -2   3   0      860.63      845.69     10.65 o 
  -1   3   0      560.30      588.42     12.44 o 
   0   3   0    13329.25    14461.28    123.66 o 
   1   3   0       34.44       53.77     10.68 o 
   2   3   0     5227.24     4688.60     50.20 o 
   3   3   0       67.44       62.77      9.67 o 
   4   3   0     1041.61     1056.34     17.82 o 
   5   3   0      171.95      202.35     12.15 o 
   6   3   0       67.95       33.00     26.63 o 
   7   3   0        0.26        0.00     14.09 o 
   8   3   0       14.33        7.33     12.87 o 
   9   3   0       52.65       81.20     54.64 o 
  10   3   0        0.37       10.15      9.94 o 
 -11   4   0        6.38       11.13     23.49 o 
 -10   4   0       54.95      127.90     27.32 o 
  -9   4   0       10.35      -17.40     19.67 o 
  -8   4   0      168.89      245.82     25.07 o 
  -7   4   0       13.47       10.34      5.12 o 
  -6   4   0      345.07      377.11      7.61 o 
  -5   4   0      417.14      361.37      6.66 o 
  -4   4   0      244.89      228.01      7.88 o 
  -3   4   0       61.84       60.55      5.05 o 
  -2   4   0        8.56       15.87      5.55 o 
  -1   4   0       56.34       45.79      9.14 o 
   0   4   0      455.69      451.09     16.30 o 
   1   4   0       33.79       57.88     11.66 o 
   2   4   0      193.94      182.42     10.71 o 
   3   4   0       77.29       95.32      9.69 o 
   4   4   0       15.86       14.58      8.10 o 
   5   4   0      200.90      216.19     31.79 o 
   6   4   0       22.80        4.55     13.44 o 
   7   4   0      105.06       92.18     59.26 o 
   8   4   0       41.97       17.75     16.88 o 
   9   4   0        0.54        3.24     14.16 o 
  10   4   0        5.26       -2.78     24.53 o 
 -11   5   0        8.10       -0.17     18.10 o 
 -10   5   0       78.82       68.91     26.63 o 
  -9   5   0      109.16      139.06     27.15 o 
  -8   5   0        0.51        0.50      2.17 o 
  -7   5   0        1.88        4.91      9.22 o 
  -6   5   0        0.62        5.00      4.73 o 
  -5   5   0       25.45       27.47      5.25 o 
  -4   5   0        1.08        7.48      5.09 o 
  -3   5   0     2759.48     2737.36     25.39 o 
  -2   5   0     3007.79     3101.61     31.40 o 
  -1   5   0     1086.78     1028.91     18.36 o 
   0   5   0     3843.82     3978.81     49.61 o 
   1   5   0      192.01      214.53     12.36 o 
   2   5   0     2376.10     2364.54     31.81 o 
   3   5   0      483.20      512.01     18.36 o 
   4   5   0      646.63      724.36     22.12 o 
   5   5   0      468.33      520.78     18.24 o 
   6   5   0       19.72       13.90     12.70 o 
   7   5   0       97.39      110.21     16.05 o 
   8   5   0        2.25        9.84     10.99 o 
   9   5   0        5.90       26.45     20.53 o 
  10   5   0        0.12       30.27     32.18 o 
 -11   6   0        4.05        2.44     21.75 o 
 -10   6   0        2.02        7.65     21.58 o 
  -9   6   0       10.61       25.96     15.91 o 
  -8   6   0       26.63       19.98      6.35 o 
  -7   6   0       14.48       10.85      4.35 o 
  -6   6   0      434.81      431.76      9.59 o 
  -5   6   0      124.19      129.94      7.71 o 
  -4   6   0      182.64      181.21      8.21 o 
  -3   6   0      519.20      472.02     11.09 o 
  -2   6   0      183.40      177.14     12.60 o 
  -1   6   0      648.56      534.63     15.69 o 
   0   6   0      641.93      669.97     23.33 o 
   1   6   0     1520.97     1431.87     25.00 o 
   2   6   0      428.31      376.54     21.88 o 
   3   6   0      176.40      144.07     13.94 o 
   4   6   0      458.29      518.04     24.49 o 
   5   6   0       17.11       33.79     17.13 o 
   6   6   0       62.18       81.18     16.16 o 
   7   6   0       21.62       11.89     12.36 o 
   8   6   0       12.32       13.85     18.44 o 
   9   6   0        0.20       34.45     23.32 o 
 -11   7   0       29.78       54.46     30.63 o 
 -10   7   0       19.76       15.40     36.36 o 
  -9   7   0       16.07       43.33     17.47 o 
  -8   7   0      254.42      224.09      9.88 o 
  -7   7   0       34.98       32.01      6.23 o 
  -6   7   0      571.40      679.78     16.04 o 
  -5   7   0      219.16      224.07     13.25 o 
  -4   7   0       52.49       76.77     13.50 o 
  -3   7   0        0.78        9.95      7.13 o 
  -2   7   0      222.78      258.80     12.76 o 
  -1   7   0      591.66      480.34     19.49 o 
   0   7   0       57.05       73.62     15.58 o 
   1   7   0      106.44      111.72     19.85 o 
   2   7   0       35.11       32.40     12.76 o 
   3   7   0      247.57      279.46     22.90 o 
   4   7   0       27.43       36.00     13.75 o 
   5   7   0       35.72       32.98     17.07 o 
   6   7   0       34.33       57.43     18.85 o 
   7   7   0      113.09       74.38     26.70 o 
   8   7   0        2.04       -3.97     16.43 o 
   9   7   0        9.82      -17.74     37.93 o 
 -11   8   0       18.31       13.40     46.46 o 
 -10   8   0        7.26       10.43     35.14 o 
  -9   8   0       56.25       44.37      5.78 o 
  -8   8   0       29.62       27.65     12.18 o 
  -7   8   0       39.79       44.05      7.54 o 
  -6   8   0       24.99       31.96      7.53 o 
  -5   8   0       11.26       12.89      8.10 o 
  -4   8   0       32.06       49.57     12.26 o 
  -3   8   0      178.24      197.41     13.48 o 
  -2   8   0       74.20      104.76     16.90 o 
  -1   8   0      116.02      137.27     14.81 o 
   0   8   0      196.33      260.27     17.43 o 
   1   8   0       59.97       62.71     23.56 o 
   2   8   0      487.32      535.85     29.12 o 
   3   8   0       87.42       84.44     16.36 o 
   4   8   0      170.48      226.52     39.79 o 
   5   8   0        0.58        3.35     15.89 o 
   6   8   0       34.93       46.25     35.76 o 
   7   8   0       90.38      110.17     24.08 o 
   8   8   0       51.89       86.97     30.83 o 
 -10   9   0        8.98       25.67     38.11 o 
  -9   9   0        2.87      -15.66     24.01 o 
  -8   9   0       60.29       43.34     25.60 o 
  -7   9   0        5.33        2.79      9.03 o 
  -6   9   0      113.86      126.99     15.40 o 
  -5   9   0      185.08      189.61     13.62 o 
  -4   9   0       90.34       93.10     12.40 o 
  -3   9   0      112.70      100.85     12.00 o 
  -2   9   0       26.83        9.90      9.66 o 
  -1   9   0      238.61      228.70     17.69 o 
   0   9   0       40.46       59.07     18.20 o 
   1   9   0       82.93       56.94     16.03 o 
   2   9   0       18.11       23.08     15.06 o 
   3   9   0      113.70      107.89     18.31 o 
   4   9   0       14.55       35.63     16.29 o 
   5   9   0       62.65       62.41     22.70 o 
   6   9   0        9.39       -4.37     18.34 o 
   7   9   0        2.21       12.21     21.09 o 
   8   9   0       21.69       36.63     19.27 o 
 -10  10   0        6.79       57.42     52.19 o 
  -9  10   0       23.91       83.52     49.76 o 
  -8  10   0       52.98       27.74     26.34 o 
  -7  10   0       75.76       28.60     25.24 o 
  -6  10   0      271.85      243.46     14.63 o 
  -5  10   0        5.62       16.46      9.99 o 
  -4  10   0       58.33       47.11     12.49 o 
  -3  10   0        0.31       -1.82     10.32 o 
  -2  10   0       60.67       66.88     12.93 o 
  -1  10   0        0.28       12.28     13.92 o 
   0  10   0        7.46       11.91     17.05 o 
   1  10   0        2.20        8.26     17.57 o 
   2  10   0       80.22       70.57     18.45 o 
   3  10   0      184.73      197.17     37.69 o 
   4  10   0       39.94       46.07     18.52 o 
   5  10   0       35.45       66.29     19.49 o 
   6  10   0        0.83        9.15     27.04 o 
   7  10   0       50.36       41.66     33.67 o 
  -9  11   0        3.53       44.19     31.14 o 
  -8  11   0       13.69        0.30      8.43 o 
  -7  11   0       10.72        1.47      8.96 o 
  -6  11   0        4.54        3.26     10.22 o 
  -5  11   0       52.72       55.52     13.33 o 
  -4  11   0       26.18       42.28     12.00 o 
  -3  11   0      303.29      357.14     17.66 o 
  -2  11   0       27.40       35.86     14.31 o 
  -1  11   0      147.89      136.87     23.93 o 
   0  11   0       94.90       78.01     18.84 o 
   1  11   0      108.04      125.68     20.69 o 
   2  11   0       90.90      160.03     22.23 o 
   3  11   0       27.56       94.50     33.64 o 
   4  11   0       91.99      124.48     29.67 o 
   5  11   0        0.48       22.77     48.20 o 
   6  11   0        0.12        3.96     17.27 o 
  -9  12   0       14.64       46.11     33.41 o 
  -8  12   0       15.95       21.57     16.12 o 
  -7  12   0       24.32       18.21     10.47 o 
  -6  12   0      151.45       97.43     32.99 o 
  -5  12   0       28.68       18.14     12.10 o 
  -4  12   0      273.14      292.28     17.41 o 
  -3  12   0       20.82       28.88     14.79 o 
  -2  12   0       96.39       95.32     43.78 o 
  -1  12   0      156.52      188.57     52.74 o 
   0  12   0       50.25       36.78     28.98 o 
   1  12   0       77.19       -0.38     14.44 o 
   2  12   0        0.03        5.23     58.37 o 
   3  12   0       48.36       50.63     58.81 o 
   4  12   0        7.84      -26.39     26.39 o 
   5  12   0       21.17        4.63     42.28 o 
  -8  13   0        1.68       11.63     15.29 o 
  -7  13   0        9.71       13.62     11.41 o 
  -6  13   0       76.22       59.49     18.61 o 
  -5  13   0       52.69       60.75     22.68 o 
  -4  13   0        0.14      -12.87     12.87 o 
  -3  13   0        0.38      -17.85     17.85 o 
  -2  13   0       86.73        3.79     12.80 o 
  -1  13   0       49.86        1.12     15.04 o 
   0  13   0        3.48        3.48     16.42 o 
   1  13   0        4.34       -0.51     15.34 o 
   2  13   0        4.12       53.99     83.77 o 
   3  13   0        6.46       25.94     27.83 o 
   4  13   0        9.21       47.54     28.60 o 
  -6  14   0        0.08       10.04     22.09 o 
  -5  14   0       19.10       29.55     17.59 o 
  -4  14   0       27.32       38.37     19.25 o 
  -3  14   0       13.74        1.99     13.91 o 
  -2  14   0        1.35       -2.53     16.88 o 
  -1  14   0       38.37        3.14     13.86 o 
   0  14   0        0.57       -1.92     17.53 o 
   1  14   0       32.13        4.44     23.78 o 
   2  14   0        0.41       30.57     24.02 o 
  -4  15   0       30.87       12.15     15.92 o 
  -3  15   0        0.68       -2.40     14.84 o 
  -2  15   0        7.10       -4.19     16.51 o 
  -1  15   0        4.07       -3.06     15.09 o 
   0  15   0       10.55       -3.99     23.98 o 
   0 -15   1        6.83        1.85     14.67 o 
   1 -15   1        1.82       -5.78     16.95 o 
   2 -15   1        4.23        0.38     13.62 o 
   3 -15   1        0.98       10.20     18.53 o 
   4 -15   1        1.08        3.63     13.22 o 
   5 -15   1        0.10       -9.39     20.18 o 
  -3 -14   1        3.95      -24.52     24.52 o 
  -2 -14   1        1.64        2.92     23.58 o 
  -1 -14   1        5.25       -1.24     17.51 o 
   0 -14   1        5.56        3.29     20.84 o 
   1 -14   1       16.05       -4.24     14.83 o 
   2 -14   1       34.06        7.68     15.44 o 
   3 -14   1       24.16        7.54     12.90 o 
   4 -14   1        0.53       15.97     13.17 o 
   5 -14   1       30.55       30.14     13.44 o 
   6 -14   1        0.01       -5.82     12.78 o 
  -4 -13   1       19.04       42.59     24.20 o 
  -3 -13   1       36.75       36.41     22.49 o 
  -2 -13   1        8.69       16.24     20.20 o 
  -1 -13   1        1.81       -1.42     15.80 o 
   0 -13   1       13.07       -0.53     16.06 o 
   1 -13   1        3.11        3.08     13.37 o 
   2 -13   1       33.46        3.07     11.70 o 
   3 -13   1       32.83        6.41     11.93 o 
   4 -13   1       15.49        9.30     12.99 o 
   5 -13   1       15.51       12.59     13.01 o 
   6 -13   1       10.96        5.43     13.30 o 
   7 -13   1       22.08       15.27     14.79 o 
   8 -13   1        0.09        1.64      9.98 o 
  -5 -12   1       20.01       70.93     23.53 o 
  -4 -12   1       20.85       21.25     19.82 o 
  -3 -12   1       16.52      -22.53     23.57 o 
  -2 -12   1        9.73       22.63     21.58 o 
  -1 -12   1       93.29        2.82     25.10 o 
   0 -12   1        0.26       -0.97     13.57 o 
   1 -12   1        8.16        9.47     12.04 o 
   2 -12   1       28.82       34.01     17.22 o 
   3 -12   1       98.13      115.44     20.36 o 
   4 -12   1       10.96       14.46     12.70 o 
   5 -12   1       10.37        6.81     13.90 o 
   6 -12   1       64.41       26.07     12.20 o 
   7 -12   1        0.14       10.70     10.47 o 
   8 -12   1       30.45       10.51      9.51 o 
   9 -12   1        1.53        2.78     26.45 o 
  -6 -11   1       13.10       12.05     27.05 o 
  -5 -11   1        0.02       27.11     24.20 o 
  -4 -11   1       39.40       18.18     18.20 o 
  -3 -11   1       34.09       36.02     18.96 o 
  -2 -11   1       91.99      106.85     21.31 o 
  -1 -11   1        1.40       -0.53     13.32 o 
   0 -11   1      154.34      152.20     19.76 o 
   1 -11   1        0.28       -4.18     16.48 o 
   2 -11   1      426.34      463.03     29.66 o 
   3 -11   1      161.76      198.35     14.72 o 
   4 -11   1       36.24       36.90     11.30 o 
   5 -11   1      157.95      173.39     22.85 o 
   6 -11   1        2.70       -0.22      8.42 o 
   7 -11   1       98.52      101.60     39.37 o 
   8 -11   1        9.07        1.06      7.39 o 
   9 -11   1       19.06      -39.67     48.72 o 
  -7 -10   1       67.11       77.58     22.59 o 
  -6 -10   1        0.04        8.02     19.32 o 
  -5 -10   1       28.51       26.00     31.14 o 
  -4 -10   1       23.38       44.40     17.77 o 
  -3 -10   1      154.43      182.73     21.77 o 
  -2 -10   1       55.22       64.54     32.71 o 
  -1 -10   1       44.29       38.63     18.90 o 
   0 -10   1      160.35      149.42     22.32 o 
   1 -10   1       63.90       48.04     15.09 o 
   2 -10   1       68.00       90.36     13.94 o 
   3 -10   1      230.46      227.47     16.43 o 
   4 -10   1        1.28        5.82     10.24 o 
   5 -10   1       21.55        8.26      9.94 o 
   6 -10   1       19.61       17.78     16.54 o 
   7 -10   1        0.29        1.32      8.54 o 
   8 -10   1       32.43       17.02     10.38 o 
   9 -10   1        0.10       40.36     29.57 o 
  10 -10   1       12.87      -13.40     29.06 o 
  -8  -9   1       23.35       34.91     19.30 o 
  -7  -9   1        1.91      -18.21     18.21 o 
  -6  -9   1       53.12       51.83     18.25 o 
  -5  -9   1       44.64       62.38     17.74 o 
  -4  -9   1       25.21        7.43     22.69 o 
  -3  -9   1      142.57      207.64     39.17 o 
  -2  -9   1        0.20       -4.99     12.83 o 
  -1  -9   1       31.96       48.56     14.99 o 
   0  -9   1       35.71       35.84     14.07 o 
   1  -9   1        0.49        3.02     10.35 o 
   2  -9   1        0.03        2.15     13.89 o 
   3  -9   1       12.09       13.52      8.98 o 
   4  -9   1      120.36      133.11     12.11 o 
   5  -9   1      133.44      142.55     14.60 o 
   6  -9   1        6.94       -1.61      5.64 o 
   7  -9   1      110.81       80.56     10.76 o 
   8  -9   1       29.90       30.79      7.56 o 
   9  -9   1       83.96      131.36     28.37 o 
  10  -9   1        8.33       36.66     26.99 o 
  -9  -8   1        1.36       -7.83     24.71 o 
  -8  -8   1       11.92       40.66     23.40 o 
  -7  -8   1       20.34       26.93     16.28 o 
  -6  -8   1       76.36       27.86     21.67 o 
  -5  -8   1        0.84      -10.70     16.67 o 
  -4  -8   1       44.68       38.57     23.32 o 
  -3  -8   1       48.65       54.44     15.33 o 
  -2  -8   1      132.71      150.09     16.65 o 
  -1  -8   1       46.76       52.32     17.18 o 
   0  -8   1      718.31      734.74     21.87 o 
   1  -8   1      140.04      179.54     22.65 o 
   2  -8   1      737.41      767.54     18.18 o 
   3  -8   1       49.06       48.83     10.01 o 
   4  -8   1      536.10      586.37     14.35 o 
   5  -8   1      230.42      249.23     11.74 o 
   6  -8   1        5.68        9.27      9.42 o 
   7  -8   1       70.56       74.71      8.08 o 
   8  -8   1        7.40        0.23      8.64 o 
   9  -8   1       62.93       74.30     20.61 o 
  10  -8   1        4.83       12.64     36.36 o 
  11  -8   1       11.21       -1.57     25.40 o 
  -9  -7   1        0.09       21.40     25.58 o 
  -8  -7   1        0.17       27.83     17.57 o 
  -7  -7   1       80.27       70.67     53.07 o 
  -6  -7   1        4.37        4.14     11.79 o 
  -5  -7   1        3.44       18.17     20.71 o 
  -4  -7   1       36.10       30.09     13.18 o 
  -3  -7   1      460.13      470.97     19.69 o 
  -2  -7   1       13.51       12.46     13.15 o 
  -1  -7   1        1.71       23.36     17.83 o 
   0  -7   1       41.45       53.46     11.02 o 
   1  -7   1       64.11       66.33     10.61 o 
   2  -7   1      634.02      667.28     13.91 o 
   3  -7   1       17.59       15.01      9.88 o 
   4  -7   1       14.51       10.61     10.58 o 
   5  -7   1        3.34       -1.68      5.20 o 
   6  -7   1        1.89        5.59      4.89 o 
   7  -7   1       13.65       11.46      4.00 o 
   8  -7   1       30.53       42.63     19.76 o 
   9  -7   1       10.77       -8.05     18.98 o 
  10  -7   1       36.24       64.04     29.06 o 
  11  -7   1        2.85       66.64     31.67 o 
 -10  -6   1        4.15       43.84     39.85 o 
  -9  -6   1       23.89       24.19     22.96 o 
  -8  -6   1       30.69        0.70     16.01 o 
  -7  -6   1        0.63        4.31     17.62 o 
  -6  -6   1       42.32       15.04     18.88 o 
  -5  -6   1        9.25       11.36     13.31 o 
  -4  -6   1      569.74      567.21     19.74 o 
  -3  -6   1       11.39       21.44     12.60 o 
  -2  -6   1      329.35      324.98     14.88 o 
  -1  -6   1       60.70       37.88     12.07 o 
   0  -6   1     2365.45     2174.20     43.87 o 
   1  -6   1      375.27      402.21     19.97 o 
   2  -6   1      275.37      230.56     14.30 o 
   3  -6   1      120.07      145.15     11.86 o 
   4  -6   1      151.08      174.31      6.87 o 
   5  -6   1       66.72       63.49      5.88 o 
   6  -6   1       21.27       30.65      5.53 o 
   7  -6   1      124.62      111.02      4.93 o 
   8  -6   1      107.72      120.46     27.73 o 
   9  -6   1      148.66      213.40     45.61 o 
  10  -6   1        7.86       83.69     44.71 o 
  11  -6   1        0.30      -11.83     40.02 o 
 -10  -5   1        3.78        3.48     18.97 o 
  -9  -5   1       31.75       41.63     18.88 o 
  -8  -5   1       35.06        0.70     23.15 o 
  -7  -5   1       39.52       51.16     39.85 o 
  -6  -5   1        2.96        7.26     11.89 o 
  -5  -5   1      306.10      341.19     20.82 o 
  -4  -5   1       11.33       17.55      9.72 o 
  -3  -5   1     1438.58     1403.29     24.30 o 
  -2  -5   1      297.81      273.34     13.06 o 
  -1  -5   1     1828.14     1750.46     28.69 o 
   0  -5   1     5874.14     5762.50     57.71 o 
   1  -5   1     3963.86     4000.42     41.78 o 
   2  -5   1     3442.06     3249.51     31.57 o 
   3  -5   1      256.16      244.32      6.76 o 
   4  -5   1     3903.40     4027.53     29.80 o 
   5  -5   1      226.31      217.05      7.05 o 
   6  -5   1       71.29       84.57      4.24 o 
   7  -5   1      288.77      308.99     18.78 o 
   8  -5   1       36.73       33.53     25.40 o 
   9  -5   1       21.47       73.43     39.32 o 
  10  -5   1        0.87       24.53     38.11 o 
  11  -5   1        3.47      -15.83     25.75 o 
 -10  -4   1        5.17        1.57     14.96 o 
  -9  -4   1       54.66       59.74     22.36 o 
  -8  -4   1       84.45        0.70     13.74 o 
  -7  -4   1       10.35       -0.34     18.44 o 
  -6  -4   1      491.96      570.75     20.86 o 
  -5  -4   1      247.71      316.90     20.88 o 
  -4  -4   1     1178.18     1313.53     53.18 o 
  -3  -4   1     1007.65      935.14     24.26 o 
  -2  -4   1        0.34        4.57      7.00 o 
  -1  -4   1     2633.86     2737.91     52.26 o 
   0  -4   1     4695.18     4668.09     46.94 o 
   1  -4   1      229.45      210.42      8.04 o 
   2  -4   1      750.71      643.27     10.85 o 
   3  -4   1      815.66      803.50      9.99 o 
   4  -4   1      153.76      149.77      6.51 o 
   5  -4   1      381.36      431.63      7.07 o 
   6  -4   1       85.90      147.48     18.02 o 
   7  -4   1       40.78       45.81     16.15 o 
   8  -4   1        0.43       -0.70     23.32 o 
   9  -4   1       42.13       51.85     36.36 o 
  10  -4   1       49.36      105.28     27.84 o 
  11  -4   1        2.47       -5.05     22.62 o 
 -10  -3   1        0.19        4.43      9.01 o 
  -9  -3   1      176.21      188.66     40.21 o 
  -8  -3   1       16.99       20.20     17.32 o 
  -7  -3   1       55.08        0.34     10.96 o 
  -6  -3   1      186.84      185.64     17.24 o 
  -5  -3   1        6.78        6.21     11.04 o 
  -4  -3   1     1233.53     1330.75     32.61 o 
  -3  -3   1       73.64       67.54      9.82 o 
  -2  -3   1       39.00       35.09     11.05 o 
  -1  -3   1     1946.39     1782.24     25.74 o 
   0  -3   1    18420.57    20973.08    400.18 o 
   1  -3   1     3902.94     3633.50     37.41 o 
   2  -3   1      539.04      507.42      9.11 o 
   3  -3   1       39.19       34.25      2.99 o 
   4  -3   1     4697.19     4736.69     57.63 o 
   5  -3   1      108.48       74.42     12.34 o 
   6  -3   1      154.99      145.56     18.80 o 
   7  -3   1       98.15       99.21     19.67 o 
   8  -3   1        2.42       19.67     28.70 o 
   9  -3   1      258.93      420.72     46.32 o 
  10  -3   1       20.38        1.91     18.79 o 
  11  -3   1        6.39        0.53     19.14 o 
 -10  -2   1       20.75       42.86     11.52 o 
  -9  -2   1       31.02       33.61     11.68 o 
  -8  -2   1       11.51       14.35     15.92 o 
  -7  -2   1      141.43      150.43     16.27 o 
  -6  -2   1       27.70       39.67     11.32 o 
  -5  -2   1       58.98       36.19     10.09 o 
  -4  -2   1      266.55      221.89      9.85 o 
  -3  -2   1        7.16       -1.31      4.92 o 
  -2  -2   1      398.63      358.16     18.27 o 
  -1  -2   1     4474.51     4448.29     39.39 o 
   0  -2   1     1388.69     1359.55     32.97 o 
   1  -2   1    10781.79    11918.51     85.43 o 
   2  -2   1     2521.51     2455.55     16.34 o 
   3  -2   1       65.55       40.27     12.74 o 
   4  -2   1     1926.22     2001.59     26.31 o 
   5  -2   1       16.49       17.05     11.66 o 
   6  -2   1      447.91      493.38     23.54 o 
   7  -2   1        4.54      -15.66     15.66 o 
   8  -2   1       81.06      121.13     21.41 o 
   9  -2   1       44.16       34.98     33.41 o 
  10  -2   1        0.63       11.66     20.53 o 
  11  -2   1        2.77        0.70     29.57 o 
 -10  -1   1       15.79       20.84     10.12 o 
  -9  -1   1       70.43       35.25     15.73 o 
  -8  -1   1       37.13       56.28      8.59 o 
  -7  -1   1       16.19       10.81      6.00 o 
  -6  -1   1      107.74      150.16      9.16 o 
  -5  -1   1      392.75      391.08     15.43 o 
  -4  -1   1     3164.35     3102.48     43.62 o 
  -3  -1   1     1821.51     1501.24     24.60 o 
  -2  -1   1       31.97       37.94      7.66 o 
  -1  -1   1    12957.47    15200.39    131.61 o 
   1  -1   1     2371.15     2134.70     14.00 o 
   2  -1   1     2662.99     2687.76     28.04 o 
   3  -1   1     2796.48     2942.85     56.02 o 
   4  -1   1       17.84       41.59      2.51 o 
   5  -1   1      252.56      242.96      4.95 o 
   6  -1   1       45.67       39.89      3.93 o 
   7  -1   1       34.22       23.42     12.99 o 
   8  -1   1       73.29       34.59     39.42 o 
   9  -1   1       31.65       48.55     21.75 o 
  10  -1   1        5.99       -0.87     17.05 o 
 -10   0   1        7.68       -4.32      6.36 o 
  -9   0   1      130.02      131.28     52.31 o 
  -8   0   1       17.08        8.98      9.98 o 
  -7   0   1        7.98        9.69      5.36 o 
  -6   0   1       58.38       58.76      5.57 o 
  -5   0   1      171.69      167.41      6.47 o 
  -4   0   1     1242.12     1253.06     12.36 o 
  -3   0   1       88.01       93.10      6.06 o 
  -2   0   1     6170.45     6128.88     45.64 o 
   1   0   1     2319.70     2423.79     22.66 o 
   3   0   1      134.80      129.02      6.24 o 
   4   0   1     8372.48     8746.44     61.19 o 
   5   0   1     2605.08     2692.49     39.99 o 
   6   0   1      217.65      235.77     25.26 o 
   7   0   1      239.03      256.97     19.77 o 
   8   0   1        9.30        0.17      5.13 o 
   9   0   1       76.09       23.76     20.62 o 
  10   0   1        2.25        6.96     31.49 o 
 -11   1   1        1.43       32.01     36.01 o 
 -10   1   1       32.48       18.80     10.99 o 
  -9   1   1        7.94        2.17      6.38 o 
  -8   1   1       35.92       32.90      6.92 o 
  -7   1   1        0.12        3.96      6.14 o 
  -6   1   1      556.33      583.25     13.61 o 
  -5   1   1      116.45      121.27     11.68 o 
  -4   1   1      473.32      418.29      8.81 o 
  -3   1   1       49.21       47.18      4.25 o 
  -2   1   1     7939.61     8051.62     58.46 o 
   1   1   1     7626.54     7594.04     59.63 o 
   2   1   1     8315.51     8639.71     72.90 o 
   3   1   1     2318.95     2366.90     34.13 o 
   4   1   1      911.17      978.95     12.82 o 
   5   1   1      512.76      543.33     11.69 o 
   6   1   1      151.18      190.56     34.47 o 
   7   1   1       20.25        6.79     11.74 o 
   8   1   1       51.82       74.77     40.90 o 
   9   1   1        3.51       -0.23      5.38 o 
  10   1   1        4.37        3.65     30.10 o 
 -12   2   1        1.35       63.85     44.37 o 
 -11   2   1       20.11       58.81     24.71 o 
 -10   2   1       12.87        3.65      6.28 o 
  -9   2   1      379.37      367.25     87.72 o 
  -8   2   1      108.02      104.64      6.90 o 
  -7   2   1      159.05      154.56      6.64 o 
  -6   2   1       71.18       68.37      6.20 o 
  -5   2   1        8.94        8.77      5.31 o 
  -4   2   1      830.62      698.98     11.92 o 
  -3   2   1     1594.36     1583.98     14.65 o 
  -2   2   1       13.54        5.00      6.13 o 
  -1   2   1    13927.01    15352.42    124.31 o 
   0   2   1     1294.99     1097.30     17.32 o 
   1   2   1     2058.13     2036.43     23.55 o 
   2   2   1     1817.44     1735.24     24.66 o 
   3   2   1      162.11      154.60     11.92 o 
   4   2   1      921.35     1092.69     20.79 o 
   5   2   1        1.60       12.17      7.03 o 
   6   2   1      420.74      479.03     12.73 o 
   7   2   1       89.37       37.94     19.49 o 
   8   2   1       44.93       37.08     16.32 o 
   9   2   1       47.90       28.70     22.88 o 
  10   2   1        0.82        0.34     16.36 o 
 -12   3   1        9.69       54.46     45.41 o 
 -11   3   1        5.99       24.53     23.14 o 
 -10   3   1       15.84        2.83      4.17 o 
  -9   3   1      358.13      287.75     46.60 o 
  -8   3   1       15.37       28.07      5.73 o 
  -7   3   1       50.82       38.75      7.89 o 
  -6   3   1       39.21       64.14      7.60 o 
  -5   3   1        1.35        1.07      4.00 o 
  -4   3   1       22.30       12.71      3.67 o 
  -3   3   1       72.08       84.43      5.23 o 
  -2   3   1     2448.11     2260.27     22.61 o 
  -1   3   1      580.46      553.59     13.82 o 
   0   3   1     1378.53     1118.23     18.98 o 
   1   3   1       18.42        6.10      7.32 o 
   2   3   1       12.90        8.15      6.82 o 
   3   3   1     1237.26     1159.87     30.16 o 
   4   3   1      924.69      927.12     16.90 o 
   5   3   1      101.04      105.00     11.82 o 
   6   3   1      360.52      355.60     13.46 o 
   7   3   1       11.24       18.47     13.38 o 
   8   3   1       69.34       71.41     21.14 o 
   9   3   1       12.02        4.44     12.54 o 
 -12   4   1        9.31       85.08     30.80 o 
 -11   4   1        1.23       -0.53     18.44 o 
 -10   4   1       55.72       20.18     22.45 o 
  -9   4   1        0.85        2.10      2.78 o 
  -8   4   1       18.32       18.78     12.01 o 
  -7   4   1       94.26       92.37      9.26 o 
  -6   4   1      801.06      862.31     22.49 o 
  -5   4   1      278.87      293.07      8.03 o 
  -4   4   1      959.80      964.03     22.67 o 
  -3   4   1       12.72       12.63      8.48 o 
  -2   4   1       98.12       70.93      8.20 o 
  -1   4   1     2720.85     2491.84     30.75 o 
   0   4   1     1338.28     1173.76     20.40 o 
   1   4   1      994.03      912.56     20.86 o 
   2   4   1      116.40      108.82     12.15 o 
   3   4   1     2057.24     1958.80     27.60 o 
   4   4   1        2.14       11.08     14.44 o 
   5   4   1      191.68      203.89     13.49 o 
   6   4   1        3.77        4.79     13.83 o 
   7   4   1      271.04      288.28     56.08 o 
   8   4   1        1.01       -3.91     10.02 o 
   9   4   1        7.02      -12.52     12.87 o 
  10   4   1        1.36      -15.66     16.18 o 
 -12   5   1        0.09       29.93     28.89 o 
 -11   5   1       25.99       53.06     26.62 o 
 -10   5   1        8.00      -11.31     20.71 o 
  -9   5   1       69.95       41.61     10.73 o 
  -8   5   1       17.39       25.05      9.47 o 
  -7   5   1      612.86      628.29     23.44 o 
  -6   5   1      216.03      203.19      7.85 o 
  -5   5   1       33.63       47.89      5.58 o 
  -4   5   1       70.53       78.44      9.33 o 
  -3   5   1        8.42       -0.51      5.24 o 
  -2   5   1        7.52        1.00      7.58 o 
  -1   5   1      262.77      279.86     12.51 o 
   0   5   1     1772.09     1728.90     25.92 o 
   1   5   1      100.60      140.95     12.98 o 
   2   5   1      878.44      986.68     24.66 o 
   3   5   1       70.90       75.03     18.26 o 
   4   5   1      736.43      736.82     30.82 o 
   5   5   1      103.22      140.72     15.99 o 
   6   5   1      126.56      136.67     14.10 o 
   7   5   1      239.13      271.02     38.22 o 
   8   5   1       66.44       44.40     28.01 o 
   9   5   1        8.80      -15.66     29.06 o 
  10   5   1        1.00        9.39     17.40 o 
 -11   6   1        0.48      -44.37     44.37 o 
 -10   6   1       19.65       27.07     20.53 o 
  -9   6   1      134.94      136.22      8.64 o 
  -8   6   1      121.01      170.08     15.20 o 
  -7   6   1        0.18       -0.34      4.63 o 
  -6   6   1        0.76        5.74      5.21 o 
  -5   6   1       57.15       71.57     10.68 o 
  -4   6   1      875.66      857.14     16.17 o 
  -3   6   1        1.88        1.16      6.36 o 
  -2   6   1      752.26      700.55     17.18 o 
  -1   6   1      625.65      571.24     16.78 o 
   0   6   1      554.55      534.93     24.44 o 
   1   6   1      213.77      200.70     17.16 o 
   2   6   1        9.33       12.83     13.01 o 
   3   6   1     1953.21     2045.39     65.77 o 
   4   6   1      226.51      278.78     20.35 o 
   5   6   1      156.43      222.67     16.58 o 
   6   6   1       75.37      120.98     15.17 o 
   7   6   1        3.26       -0.50     18.79 o 
   8   6   1       64.81       68.66     15.88 o 
   9   6   1        4.13      -16.01     32.36 o 
 -11   7   1       19.21       36.71     29.06 o 
 -10   7   1       10.79       18.91     27.74 o 
  -9   7   1       52.53       36.61     16.41 o 
  -8   7   1        0.12        4.93      5.47 o 
  -7   7   1      140.63      148.01      7.94 o 
  -6   7   1      405.93      392.70     15.69 o 
  -5   7   1      274.96      281.61     15.33 o 
  -4   7   1     1709.33     1726.18     26.74 o 
  -3   7   1       17.64       34.59     10.28 o 
  -2   7   1      974.90      873.25     46.26 o 
  -1   7   1      366.90      341.53     28.33 o 
   0   7   1      129.30      195.59     21.68 o 
   1   7   1      320.38      339.52     21.18 o 
   2   7   1       19.56       20.25     14.96 o 
   3   7   1      353.16      381.85     21.08 o 
   4   7   1        1.12       -4.07     12.18 o 
   5   7   1       10.60       36.71     19.92 o 
   6   7   1        0.65      -11.58     15.08 o 
   7   7   1      170.99      201.79     20.28 o 
   8   7   1        8.44       12.15     20.71 o 
   9   7   1        9.55       26.08     15.65 o 
 -11   8   1        4.68        0.99     30.54 o 
 -10   8   1       24.63       33.78     19.27 o 
  -9   8   1       40.06       33.69      7.66 o 
  -8   8   1       17.89       16.91      8.94 o 
  -7   8   1      235.82      262.32     14.96 o 
  -6   8   1       21.71       29.34     11.87 o 
  -5   8   1      292.27      298.11     15.75 o 
  -4   8   1      173.22      150.19     11.55 o 
  -3   8   1        4.93        2.75      9.27 o 
  -2   8   1      241.97      200.94     19.43 o 
  -1   8   1       23.74       18.51     12.71 o 
   0   8   1       50.93       50.18     14.49 o 
   1   8   1      104.68       95.89     19.77 o 
   2   8   1        0.41       -0.32     14.10 o 
   3   8   1       51.62       65.46     19.12 o 
   4   8   1       96.15       85.77     19.50 o 
   5   8   1       39.47       25.08     32.54 o 
   6   8   1        5.58        1.54     16.01 o 
   7   8   1       60.34       44.31     27.84 o 
   8   8   1       27.58       56.15     21.75 o 
 -10   9   1       36.41       87.70     50.64 o 
  -9   9   1        3.50        0.12      7.29 o 
  -8   9   1       86.89       20.66     20.45 o 
  -7   9   1       10.74       20.79      9.32 o 
  -6   9   1      235.45      224.76     14.07 o 
  -5   9   1        0.21        3.81      8.53 o 
  -4   9   1       26.74       38.89     14.05 o 
  -3   9   1        0.22        4.95      9.57 o 
  -2   9   1      467.21      508.34     47.24 o 
  -1   9   1       66.55       94.90     20.02 o 
   0   9   1      196.86      165.77    105.25 o 
   1   9   1      166.92      181.54     30.46 o 
   2   9   1        0.99       19.08     18.41 o 
   3   9   1      152.34      181.07     25.85 o 
   4   9   1        7.36        6.71     14.44 o 
   5   9   1      141.11      237.64     37.94 o 
   6   9   1        2.99        9.34     16.44 o 
   7   9   1        5.85        8.42     32.45 o 
 -10  10   1        0.00       25.58     28.89 o 
  -9  10   1       15.99       14.18     14.75 o 
  -8  10   1        1.54        6.56      8.14 o 
  -7  10   1       67.84       69.11     21.21 o 
  -6  10   1      125.59      154.16     26.58 o 
  -5  10   1      227.67      241.52     14.66 o 
  -4  10   1       81.97       88.74     12.85 o 
  -3  10   1      147.02      136.62     16.65 o 
  -2  10   1      974.48      992.99     29.16 o 
  -1  10   1        0.09       15.20     14.83 o 
   0  10   1       67.66       75.08     17.93 o 
   1  10   1        1.91        9.07     17.61 o 
   2  10   1        3.59       -8.45     15.39 o 
   3  10   1       68.75       74.05     23.28 o 
   4  10   1       30.56       23.64     38.80 o 
   5  10   1       11.90       12.37     17.67 o 
   6  10   1        0.31      -30.49     39.49 o 
   7  10   1       46.05       97.54     22.94 o 
  -9  11   1        8.57        5.46     15.47 o 
  -8  11   1       36.85       34.75     36.49 o 
  -7  11   1       24.97       20.83     12.04 o 
  -6  11   1        4.59       14.59     10.35 o 
  -5  11   1       71.47       87.84     24.27 o 
  -4  11   1       90.57      109.97     14.93 o 
  -3  11   1       95.36       80.83     16.14 o 
  -2  11   1       64.99       55.18     17.32 o 
  -1  11   1      164.28      119.96     53.45 o 
   0  11   1        1.83       -8.35     27.83 o 
   1  11   1      192.55      186.92     27.92 o 
   2  11   1       29.03       29.94     22.04 o 
   3  11   1        4.84       28.20     22.36 o 
   4  11   1       40.75       88.78     35.32 o 
   5  11   1       15.40       28.15     42.63 o 
   6  11   1        2.42        6.92     19.27 o 
  -9  12   1        0.06       11.52     17.49 o 
  -8  12   1        5.03       15.02     17.32 o 
  -7  12   1        0.46       18.50     15.33 o 
  -6  12   1       58.91       41.19     16.38 o 
  -5  12   1       58.16       55.79     23.19 o 
  -4  12   1       97.61      102.56     34.61 o 
  -3  12   1       22.72       -1.07     14.76 o 
  -2  12   1      265.62      272.70     23.68 o 
  -1  12   1        0.38        0.64     14.00 o 
   0  12   1      152.71        1.94     25.46 o 
   1  12   1      108.30       75.60     75.27 o 
   2  12   1       28.98       39.90     24.75 o 
   3  12   1       49.69       48.05     71.17 o 
   4  12   1        0.29       18.92     21.20 o 
   5  12   1       30.21       38.20     48.72 o 
  -8  13   1       35.85       23.94     20.57 o 
  -7  13   1        0.60        7.19     10.65 o 
  -6  13   1       63.91       42.04     16.26 o 
  -5  13   1       87.57       89.27     30.68 o 
  -4  13   1        2.17       20.92     13.32 o 
  -3  13   1       10.36       24.48     14.27 o 
  -2  13   1       38.00       35.97     22.81 o 
  -1  13   1        4.10       -4.06     20.02 o 
   0  13   1       31.26       -0.64     15.80 o 
   1  13   1       35.97       -3.16     28.76 o 
   2  13   1        0.66       16.66     28.97 o 
   3  13   1        1.39        0.92     22.94 o 
  -6  14   1        0.13       23.20     15.55 o 
  -5  14   1       27.10       39.37     17.75 o 
  -4  14   1       21.34       36.97     17.40 o 
  -3  14   1        1.89        7.59     17.94 o 
  -2  14   1        4.82       -0.92     12.54 o 
  -1  14   1       19.43        7.43     22.09 o 
   0  14   1        3.61       -2.55     21.85 o 
   1  14   1       11.88       -9.32     21.53 o 
   2  14   1        0.11       41.70     25.84 o 
  -4  15   1       15.10       30.35     18.39 o 
  -3  15   1        1.90       15.80     16.09 o 
  -2  15   1       18.57       16.25     21.01 o 
  -1  15   1        0.71       -7.84     18.91 o 
  -1 -15   2       14.39       -3.28     20.01 o 
   0 -15   2        0.04        3.80     16.50 o 
   1 -15   2        3.32        7.64     16.97 o 
   2 -15   2        3.82       -5.26     16.16 o 
   3 -15   2        0.84       -0.16     11.45 o 
   4 -15   2        2.60       30.99     31.01 o 
  -3 -14   2        1.19       49.44     40.03 o 
  -2 -14   2        6.04       -4.58     23.28 o 
  -1 -14   2        0.73       -3.70     21.70 o 
   0 -14   2        1.50       -9.07     16.18 o 
   1 -14   2        0.08        1.70     12.37 o 
   2 -14   2        9.09       19.92     18.80 o 
   3 -14   2        6.29        5.13     15.02 o 
   4 -14   2       12.27       21.39     14.26 o 
   5 -14   2        1.55       19.67     13.20 o 
   6 -14   2        9.46       -2.18     15.49 o 
  -4 -13   2        1.81       43.36     23.45 o 
  -3 -13   2       10.19      -20.52     20.60 o 
  -2 -13   2        8.00        0.28     15.04 o 
  -1 -13   2        3.35        0.60     18.25 o 
   0 -13   2        3.44        1.08     12.64 o 
   1 -13   2       17.76        4.64     13.63 o 
   2 -13   2       12.33       16.18     14.33 o 
   3 -13   2        0.40       -3.75     12.22 o 
   4 -13   2       25.95       33.03     13.60 o 
   5 -13   2        0.19       12.25     11.40 o 
   6 -13   2       41.35       30.70     12.82 o 
   7 -13   2       24.64       19.57      9.86 o 
   8 -13   2        5.45        0.53     37.58 o 
  -6 -12   2        8.24       33.82     23.03 o 
  -5 -12   2        1.71       13.28     25.75 o 
  -4 -12   2        0.11      -11.85     18.74 o 
  -3 -12   2       24.99       55.45     21.00 o 
  -2 -12   2       44.40        2.45     18.78 o 
  -1 -12   2       66.33        3.56     18.58 o 
   0 -12   2       42.48        8.55     15.63 o 
   1 -12   2       88.50       89.39     14.73 o 
   2 -12   2        1.48       -6.00     14.43 o 
   3 -12   2       29.06       42.83     17.63 o 
   4 -12   2       39.19       19.17     15.31 o 
   5 -12   2       17.80        6.87      9.51 o 
   6 -12   2       10.84        8.77      8.92 o 
   7 -12   2        0.08        1.78      7.04 o 
   8 -12   2        9.82        2.78     25.05 o 
  -7 -11   2       32.23      102.28     38.94 o 
  -6 -11   2       20.80        4.44     17.56 o 
  -5 -11   2        3.68       -2.31     15.83 o 
  -4 -11   2      125.32      142.85     27.69 o 
  -3 -11   2       10.66       -8.08     16.12 o 
  -2 -11   2       66.22       64.99     23.43 o 
  -1 -11   2       38.29       51.43     17.56 o 
   0 -11   2       57.32       44.04     16.48 o 
   1 -11   2       47.46       65.33     14.70 o 
   2 -11   2       61.40       55.68     13.75 o 
   3 -11   2       22.66       18.62     11.52 o 
   4 -11   2      165.55      180.09     16.36 o 
   5 -11   2        1.56      -10.18     10.18 o 
   6 -11   2       55.49       33.34     16.35 o 
   7 -11   2       49.66       29.09      9.28 o 
   8 -11   2       11.45        1.74     22.62 o 
   9 -11   2       53.23       -2.08     25.93 o 
  -7 -10   2       17.68      -24.51     24.51 o 
  -6 -10   2       20.20       47.57     23.20 o 
  -5 -10   2       94.79      101.90     77.01 o 
  -4 -10   2       14.71       23.91     24.27 o 
  -3 -10   2      139.12      202.96     36.64 o 
  -2 -10   2        4.75        3.47     13.67 o 
  -1 -10   2       12.19       19.16     15.15 o 
   0 -10   2       27.01        6.68     15.60 o 
   1 -10   2      175.80      222.28     14.51 o 
   2 -10   2      154.89      183.26     14.93 o 
   3 -10   2       58.76       56.29     10.97 o 
   4 -10   2        5.94        8.55      8.46 o 
   5 -10   2        1.18        1.31     13.81 o 
   6 -10   2       78.42       67.48     24.21 o 
   7 -10   2        5.36        3.69      5.69 o 
   8 -10   2       17.66       10.32      9.28 o 
   9 -10   2        1.44        1.75     22.55 o 
  10 -10   2        5.70        7.10     26.32 o 
  -8  -9   2        0.42       45.76     30.62 o 
  -7  -9   2        4.60       13.52     46.63 o 
  -6  -9   2       71.60       54.81     48.99 o 
  -5  -9   2        1.12       11.96     18.29 o 
  -4  -9   2      200.04      285.70     67.90 o 
  -3  -9   2       42.41       54.32     19.23 o 
  -2  -9   2      125.77      125.40     21.02 o 
  -1  -9   2      298.04      345.88     20.21 o 
   0  -9   2      279.46      317.69     22.91 o 
   1  -9   2      150.33      170.79     17.07 o 
   2  -9   2       13.43        9.66     11.99 o 
   3  -9   2        7.85       11.40      9.48 o 
   4  -9   2       22.35       29.94      9.14 o 
   5  -9   2        5.15       -5.64      7.25 o 
   6  -9   2        0.01        2.23      5.23 o 
   7  -9   2        2.56       -0.06      4.68 o 
   8  -9   2        0.45        5.32      6.53 o 
   9  -9   2       54.00      107.81     23.13 o 
  10  -9   2        0.14       43.00     38.36 o 
  -9  -8   2       10.37      -10.43     25.75 o 
  -8  -8   2        0.70      -26.62     26.62 o 
  -7  -8   2       48.98       47.60     19.54 o 
  -6  -8   2       20.24       20.41     20.27 o 
  -5  -8   2       27.03       15.86     14.02 o 
  -4  -8   2       65.61       49.56     19.06 o 
  -3  -8   2       28.51       36.38     14.32 o 
  -2  -8   2      176.67      178.55     16.75 o 
  -1  -8   2        0.51        0.87     10.26 o 
   0  -8   2       63.48       65.37     14.96 o 
   1  -8   2       56.98       58.82      9.49 o 
   2  -8   2       42.01       33.45      8.66 o 
   3  -8   2      130.29      154.40     13.29 o 
   4  -8   2      609.11      633.43     13.75 o 
   5  -8   2       49.04       41.74      9.68 o 
   6  -8   2      285.72      321.61     27.70 o 
   7  -8   2       25.82       22.19      3.72 o 
   8  -8   2       22.97        8.27     38.62 o 
   9  -8   2       53.73      102.00     38.37 o 
  10  -8   2        3.59       20.01     27.49 o 
  -9  -7   2        3.50      -13.74     23.49 o 
  -8  -7   2       30.43        0.00     24.71 o 
  -7  -7   2       48.98        8.64     13.30 o 
  -6  -7   2        4.44        3.51     13.78 o 
  -5  -7   2       37.11       39.03     17.38 o 
  -4  -7   2      462.10      565.55     21.87 o 
  -3  -7   2      105.59      105.91     16.18 o 
  -2  -7   2      186.65      222.27     15.97 o 
  -1  -7   2     1231.32     1234.86     25.00 o 
   0  -7   2     2098.62     2275.82     32.76 o 
   1  -7   2      248.36      245.47     11.46 o 
   2  -7   2        0.31       -6.84      6.84 o 
   3  -7   2     1267.13     1343.68     18.17 o 
   4  -7   2       73.30       91.94      6.95 o 
   5  -7   2      125.04      119.79     11.21 o 
   6  -7   2      365.32      338.47      9.91 o 
   7  -7   2        9.91        5.16      7.37 o 
   8  -7   2       41.04       50.10     16.96 o 
   9  -7   2        0.22       -4.79     15.30 o 
  10  -7   2       11.90       49.58     28.70 o 
  11  -7   2        1.10       10.43     27.49 o 
 -10  -6   2        0.96      -24.88     24.88 o 
  -9  -6   2      103.33       -0.53     27.67 o 
  -8  -6   2        1.31        0.34     15.31 o 
  -7  -6   2       38.97       -0.17     24.19 o 
  -6  -6   2       89.00       33.96     39.95 o 
  -5  -6   2      193.92      224.61     33.09 o 
  -4  -6   2      981.45     1070.14     36.01 o 
  -3  -6   2      165.26      149.06     13.62 o 
  -2  -6   2      677.09      684.58     21.46 o 
  -1  -6   2     1194.38     1186.97     24.96 o 
   0  -6   2     5731.89     5982.36     66.53 o 
   1  -6   2       49.84       38.11      9.64 o 
   2  -6   2       59.42       70.05      7.73 o 
   3  -6   2     2015.89     2062.33     18.87 o 
   4  -6   2      686.36      731.28     12.21 o 
   5  -6   2       22.88       17.93      4.32 o 
   6  -6   2        0.17        0.82      4.09 o 
   7  -6   2        0.25      -12.08     12.98 o 
   8  -6   2        5.75       22.59     15.56 o 
   9  -6   2       34.38       86.48     27.14 o 
  10  -6   2        8.75       26.10     25.92 o 
  11  -6   2        1.98        0.00     20.18 o 
 -10  -5   2       16.76       44.71     23.14 o 
  -9  -5   2        1.09        1.54     10.62 o 
  -8  -5   2       62.69        0.17     13.74 o 
  -7  -5   2      183.25        1.04     24.20 o 
  -6  -5   2      215.00      198.04     14.85 o 
  -5  -5   2      495.28      581.15     28.33 o 
  -4  -5   2       28.77       31.87     12.32 o 
  -3  -5   2      515.57      546.18     15.88 o 
  -2  -5   2        6.37       -2.86     20.79 o 
  -1  -5   2     1267.68     1153.40     29.40 o 
   0  -5   2      520.15      591.05     15.11 o 
   1  -5   2      580.45      467.09     12.32 o 
   2  -5   2     1561.80     1658.28     33.34 o 
   3  -5   2      607.62      663.77     12.70 o 
   4  -5   2      916.97     1009.33     11.79 o 
   5  -5   2      102.12       77.55      3.90 o 
   6  -5   2     1205.41     1209.67     41.26 o 
   7  -5   2        5.65       16.41     13.14 o 
   8  -5   2       91.10       92.41     24.02 o 
   9  -5   2       54.89       65.95     25.06 o 
  10  -5   2        1.01       40.89     25.92 o 
  11  -5   2        2.09       39.15     28.36 o 
 -11  -4   2        3.58       -4.24     18.61 o 
 -10  -4   2        6.55       17.64     12.29 o 
  -9  -4   2       71.01       43.37     32.80 o 
  -8  -4   2       20.18       27.43     21.75 o 
  -7  -4   2       28.67        1.21     12.87 o 
  -6  -4   2       48.25        0.34     10.79 o 
  -5  -4   2       95.50       74.21     10.61 o 
  -4  -4   2     2752.48     2895.70     58.65 o 
  -3  -4   2      114.95      122.34     13.85 o 
  -2  -4   2      202.02      154.15     10.34 o 
  -1  -4   2     7962.74     8094.75     81.38 o 
   0  -4   2     3807.93     3720.58     55.76 o 
   1  -4   2     2842.48     2611.26     42.17 o 
   2  -4   2      283.87      286.22      6.74 o 
   3  -4   2      108.63      100.96      5.18 o 
   4  -4   2      122.63      152.19      3.96 o 
   5  -4   2      763.17      857.64     20.35 o 
   6  -4   2       91.10       84.12     13.35 o 
   7  -4   2       18.36       32.71     18.27 o 
   8  -4   2       60.95       22.62     19.32 o 
   9  -4   2       48.85       26.97     22.62 o 
  10  -4   2        5.61      -10.62     21.92 o 
  11  -4   2        0.02      -26.79     42.97 o 
 -11  -3   2        8.58        4.95     10.81 o 
 -10  -3   2        1.28       12.60     12.21 o 
  -9  -3   2      142.44      115.31     38.34 o 
  -8  -3   2        0.66        6.53      9.35 o 
  -7  -3   2      142.33      177.41     12.79 o 
  -6  -3   2        0.16        2.96     10.62 o 
  -5  -3   2      192.98      273.12     25.78 o 
  -4  -3   2     1702.09     1546.74     24.96 o 
  -3  -3   2       17.72       32.19     11.93 o 
  -2  -3   2       68.78       47.81      9.75 o 
  -1  -3   2    10216.67    10122.47     89.61 o 
   0  -3   2     5391.79     5436.30     79.60 o 
   1  -3   2     1857.64     1653.01     14.77 o 
   2  -3   2      237.16      227.60      5.23 o 
   3  -3   2       15.14       23.10      3.79 o 
   4  -3   2     1161.42     1278.19     21.39 o 
   5  -3   2        0.07       12.76      9.66 o 
   6  -3   2       83.98       71.71     17.23 o 
   7  -3   2       58.37       45.77     18.97 o 
   8  -3   2      139.78      183.12     25.41 o 
   9  -3   2       43.08       22.79     21.75 o 
  10  -3   2        0.11        0.00     23.83 o 
  11  -3   2       13.34       -0.53     20.18 o 
 -11  -2   2        0.05       -0.40     14.27 o 
 -10  -2   2       84.89       81.15     15.90 o 
  -9  -2   2       14.13       24.13      8.99 o 
  -8  -2   2       45.48       31.58     14.53 o 
  -7  -2   2       93.01       99.72     13.57 o 
  -6  -2   2       17.67       20.89      7.57 o 
  -5  -2   2      394.57      380.49     16.57 o 
  -4  -2   2       13.44       23.15      9.39 o 
  -3  -2   2        4.59        3.83     13.40 o 
  -2  -2   2      128.95      114.81     12.02 o 
  -1  -2   2     7209.07     6753.14     92.32 o 
   0  -2   2     2351.06     2167.29     30.88 o 
   1  -2   2      150.05      122.09      5.20 o 
   2  -2   2     2008.89     1911.25     20.06 o 
   3  -2   2     3103.27     2812.50     32.33 o 
   4  -2   2      406.14      373.22     18.49 o 
   5  -2   2      404.78      371.20     20.92 o 
   6  -2   2       88.70       96.08     18.28 o 
   7  -2   2      134.60      122.38     33.43 o 
   8  -2   2      202.28      304.69     27.16 o 
   9  -2   2        0.24       -1.40     16.70 o 
  10  -2   2        9.75       -4.52     20.35 o 
 -10  -1   2       89.39       56.23     12.28 o 
  -9  -1   2       70.76       65.35     10.70 o 
  -8  -1   2        9.96       18.67     12.98 o 
  -7  -1   2       15.46        9.42     10.41 o 
  -6  -1   2       22.25       33.53     13.40 o 
  -5  -1   2       47.84       29.83      7.43 o 
  -4  -1   2      653.23      586.99     12.68 o 
  -3  -1   2        6.23        2.67      4.05 o 
   0  -1   2     8517.26     9725.28    285.85 o 
   1  -1   2     2824.27     2843.03     44.79 o 
   2  -1   2      333.02      355.48      8.27 o 
   3  -1   2     1017.49     1035.76     10.58 o 
   4  -1   2      137.70      173.09      7.40 o 
   5  -1   2      747.26      795.08     69.37 o 
   6  -1   2        0.92        0.98      3.14 o 
   7  -1   2      153.68      241.47     35.86 o 
   8  -1   2       36.90       62.64     21.41 o 
   9  -1   2        8.70       -9.56     19.48 o 
  10  -1   2        0.87        0.17     16.87 o 
 -10   0   2        4.81       14.82      7.97 o 
  -9   0   2      148.58      131.46      9.41 o 
  -8   0   2        4.43        1.08      6.95 o 
  -7   0   2      198.49      243.16      9.58 o 
  -6   0   2      511.50      585.48     11.16 o 
  -5   0   2      185.11      161.28      6.80 o 
  -4   0   2       12.23       11.11      7.93 o 
  -3   0   2      684.62      567.83      8.11 o 
  -2   0   2     1163.58     1058.96     11.84 o 
  -1   0   2      533.85      450.98     10.19 o 
   0   0   2     1552.98     1414.46     15.44 o 
   1   0   2     1184.10     1129.49     12.22 o 
   2   0   2     1222.22     1232.49     16.48 o 
   3   0   2     1415.07     1428.19     39.57 o 
   4   0   2     2884.72     2961.93     27.78 o 
   5   0   2      273.34      299.37      6.68 o 
   6   0   2      853.30      750.39     76.22 o 
   7   0   2        5.19        3.85      6.97 o 
   8   0   2       78.06       46.78     32.37 o 
   9   0   2       17.71       -0.75      2.41 o 
  10   0   2        4.85      -10.79     21.75 o 
 -11   1   2        9.78       11.13     20.01 o 
 -10   1   2      117.48       54.00     24.05 o 
  -9   1   2        1.80       -0.33      5.64 o 
  -8   1   2      420.76      418.48     17.40 o 
  -7   1   2        2.60       -4.25      5.33 o 
  -6   1   2      288.99      289.63      9.96 o 
  -5   1   2      251.86      246.48      7.86 o 
  -4   1   2      805.74      791.08     14.53 o 
  -3   1   2      534.96      577.34      7.88 o 
  -2   1   2     1878.68     1872.48     17.71 o 
  -1   1   2       70.74       69.08      6.58 o 
   0   1   2     4483.63     4201.73     39.67 o 
   1   1   2     5547.62     5513.81     62.78 o 
   2   1   2      844.19      763.31     13.98 o 
   3   1   2     4258.31     3935.84     37.59 o 
   4   1   2     2123.37     2136.02     81.95 o 
   5   1   2     1055.72     1199.97     19.96 o 
   6   1   2        5.36        4.26      4.58 o 
   7   1   2      883.17      977.89    148.65 o 
   8   1   2        7.14        7.45     10.20 o 
   9   1   2       42.70        7.54      7.26 o 
  10   1   2       24.55        0.17     27.49 o 
 -12   2   2        0.58       37.58     26.10 o 
 -11   2   2        1.36       21.92     22.27 o 
 -10   2   2        0.02        5.70      8.52 o 
  -9   2   2      194.42      188.00     18.09 o 
  -8   2   2        0.01       -3.10      5.91 o 
  -7   2   2      226.50      216.08     13.15 o 
  -6   2   2      144.63      142.10     13.45 o 
  -5   2   2     1146.79     1084.86     12.06 o 
  -4   2   2      429.19      410.48      8.23 o 
  -3   2   2     1066.52     1005.13     13.41 o 
  -2   2   2     4050.34     3726.14     29.84 o 
  -1   2   2       36.28       55.35      8.49 o 
   0   2   2     1155.02      977.84     29.80 o 
   1   2   2     4979.68     4827.50     49.96 o 
   2   2   2     1266.00     1055.95     26.63 o 
   3   2   2        0.44       -0.77      7.86 o 
   4   2   2      532.44      613.61     14.34 o 
   5   2   2        7.38       11.24      7.59 o 
   6   2   2      133.10      170.07     14.20 o 
   7   2   2       24.81       23.85      8.90 o 
   8   2   2      227.08      287.19     96.65 o 
   9   2   2       28.74        0.86     11.03 o 
  10   2   2        6.05        3.31     20.88 o 
 -12   3   2       10.40       26.10     26.27 o 
 -11   3   2       11.50       34.45     23.66 o 
 -10   3   2       82.95       67.20      9.68 o 
  -9   3   2       91.13       97.28     20.60 o 
  -8   3   2      213.69      279.44     16.98 o 
  -7   3   2      233.40      238.07     11.36 o 
  -6   3   2      153.32      186.96      8.35 o 
  -5   3   2     1709.28     1674.14     15.51 o 
  -4   3   2      237.27      254.63     12.95 o 
  -3   3   2     1242.22     1229.22     15.69 o 
  -2   3   2     1597.24     1421.27     20.90 o 
  -1   3   2       56.35       44.83     11.40 o 
   0   3   2      176.76      151.85     11.27 o 
   1   3   2      311.95      323.09     14.61 o 
   2   3   2       23.82       13.56      8.59 o 
   3   3   2       39.12       38.59      9.69 o 
   4   3   2       14.51       14.16      9.08 o 
   5   3   2      264.70      277.57     15.33 o 
   6   3   2       16.28       19.73      8.22 o 
   7   3   2      121.70      103.09     16.20 o 
   8   3   2      135.95      106.93     23.67 o 
   9   3   2        8.21        9.97     11.16 o 
 -12   4   2        6.29       26.97     26.45 o 
 -11   4   2       40.59       35.32     38.28 o 
 -10   4   2      148.90      125.15     17.52 o 
  -9   4   2        5.57        0.50      4.43 o 
  -8   4   2      169.89      181.02     23.59 o 
  -7   4   2        2.04        1.88      5.14 o 
  -6   4   2      495.97      545.65     13.14 o 
  -5   4   2       10.36        8.68      6.61 o 
  -4   4   2      254.70      228.39      8.27 o 
  -3   4   2      428.12      390.68     14.94 o 
  -2   4   2     2148.24     2074.19     26.92 o 
  -1   4   2        6.31       -6.12      8.06 o 
   0   4   2       29.05        8.16     10.12 o 
   1   4   2        5.36       -8.24      8.24 o 
   2   4   2      270.48      213.76     18.23 o 
   3   4   2     1761.31     1991.62     28.55 o 
   4   4   2      203.96      222.56     15.59 o 
   5   4   2      483.66      523.17     21.54 o 
   6   4   2       33.90       35.98     12.91 o 
   7   4   2      526.96      600.43     51.94 o 
   8   4   2        1.43        2.74     10.83 o 
   9   4   2       19.20       15.65     12.90 o 
 -12   5   2       14.86      -19.31     42.46 o 
 -11   5   2       19.01       23.49     24.01 o 
 -10   5   2        0.14        6.23      9.34 o 
  -9   5   2       29.23       46.69     12.77 o 
  -8   5   2       58.89       43.30      5.98 o 
  -7   5   2       33.01       23.41      6.77 o 
  -6   5   2        0.03       -6.69      8.49 o 
  -5   5   2     1115.46     1118.11     17.54 o 
  -4   5   2       59.71       77.21      9.28 o 
  -3   5   2     2368.86     2040.07     28.95 o 
  -2   5   2     1075.04      973.18     19.38 o 
  -1   5   2      292.29      246.89     15.97 o 
   0   5   2      958.32      698.87     26.54 o 
   1   5   2      331.68      341.03     18.57 o 
   2   5   2      683.59      620.90     23.83 o 
   3   5   2       76.16       85.10     13.93 o 
   4   5   2      630.75      731.99     25.47 o 
   5   5   2        0.09       -6.62     10.15 o 
   6   5   2        0.88       -7.16     10.07 o 
   7   5   2      211.20      259.39     40.48 o 
   8   5   2       46.51       21.55     12.27 o 
   9   5   2        5.77       12.70     17.05 o 
 -11   6   2       37.33       64.21     28.36 o 
 -10   6   2      132.14      135.93     36.10 o 
  -9   6   2       28.86       33.59     11.83 o 
  -8   6   2      515.80      565.92     19.59 o 
  -7   6   2      147.18      129.67     12.26 o 
  -6   6   2     1274.03     1391.30     22.53 o 
  -5   6   2       76.10       98.63      9.01 o 
  -4   6   2       51.30       61.22      8.52 o 
  -3   6   2       83.41      115.82      9.40 o 
  -2   6   2      456.38      475.41     19.58 o 
  -1   6   2      361.93      336.16     18.05 o 
   0   6   2       15.78       21.09     17.58 o 
   1   6   2       56.36       61.59     15.26 o 
   2   6   2       30.59       35.32     20.10 o 
   3   6   2      182.65      155.41     18.43 o 
   4   6   2       10.33       -1.07      9.98 o 
   5   6   2      213.68      217.23     25.16 o 
   6   6   2        0.33        9.80     13.69 o 
   7   6   2       56.97       49.99     14.92 o 
   8   6   2       20.85       16.28     16.63 o 
   9   6   2        7.68       15.94     13.16 o 
 -11   7   2       16.28       33.22     19.69 o 
 -10   7   2        3.89        5.08     14.99 o 
  -9   7   2       34.86       38.53     15.07 o 
  -8   7   2       61.25       57.01     11.59 o 
  -7   7   2      174.63      205.80     10.35 o 
  -6   7   2       63.65       80.54      9.41 o 
  -5   7   2      191.53      245.59     15.32 o 
  -4   7   2      108.00      124.28     17.28 o 
  -3   7   2      635.71      603.15     15.78 o 
  -2   7   2     2270.18     2332.97     40.77 o 
  -1   7   2      118.81      123.28     21.32 o 
   0   7   2      394.48      390.37     22.06 o 
   1   7   2       66.25       47.56     17.84 o 
   2   7   2        5.28       13.40     15.30 o 
   3   7   2      496.68      543.24     28.95 o 
   4   7   2        4.24       10.18     12.75 o 
   5   7   2        4.08        8.68     14.56 o 
   6   7   2        4.11        6.48     14.01 o 
   7   7   2       81.17       55.90     16.63 o 
   8   7   2        1.60       16.20     22.74 o 
 -11   8   2        0.39       29.93     45.06 o 
 -10   8   2       14.02       92.38     44.54 o 
  -9   8   2        4.35        2.69      7.00 o 
  -8   8   2      169.72      190.93     14.90 o 
  -7   8   2        0.28        5.78      7.44 o 
  -6   8   2       39.42       45.52     10.33 o 
  -5   8   2      589.30      715.98     19.80 o 
  -4   8   2       79.37       83.50     22.19 o 
  -3   8   2      565.75      539.97     27.09 o 
  -2   8   2      261.50      284.44     22.03 o 
  -1   8   2      581.17      616.69     22.77 o 
   0   8   2      164.04      176.08     30.29 o 
   1   8   2      108.42      114.61     20.95 o 
   2   8   2      148.99      194.99     19.22 o 
   3   8   2        8.00       15.28     16.70 o 
   4   8   2       12.26       19.24     16.80 o 
   5   8   2       46.26       41.89     16.75 o 
   6   8   2        0.22      -15.60     15.60 o 
   7   8   2        5.07       35.08     17.92 o 
   8   8   2        4.58        8.51     17.38 o 
 -10   9   2       46.75       99.88     30.97 o 
  -9   9   2       14.81        5.89      8.44 o 
  -8   9   2       91.22      117.16     32.66 o 
  -7   9   2       32.91       40.24      9.65 o 
  -6   9   2      936.40     1089.57     27.59 o 
  -5   9   2       73.32       90.15     13.26 o 
  -4   9   2      168.29      187.68     16.29 o 
  -3   9   2      138.61      118.46     13.56 o 
  -2   9   2       57.35       74.09     16.29 o 
  -1   9   2       37.58       52.40     16.90 o 
   0   9   2       30.41       39.53     19.83 o 
   1   9   2       32.91       23.72     15.93 o 
   2   9   2       70.34       99.18     18.63 o 
   3   9   2       38.63       17.20     19.25 o 
   4   9   2        4.30       25.77     20.86 o 
   5   9   2       72.64       67.52     32.37 o 
   6   9   2        2.45        8.33     19.67 o 
   7   9   2       35.63       43.63     22.73 o 
 -10  10   2        3.03      -11.49     42.28 o 
  -9  10   2       20.45        3.91      9.93 o 
  -8  10   2       16.75       12.34     11.40 o 
  -7  10   2        2.19        8.41     10.57 o 
  -6  10   2      168.78      198.37     14.25 o 
  -5  10   2      113.31      136.58     15.11 o 
  -4  10   2      129.56      115.38     15.71 o 
  -3  10   2       73.11       77.67     15.72 o 
  -2  10   2      213.43      249.94     21.74 o 
  -1  10   2      287.08      285.10     22.77 o 
   0  10   2      229.51      258.50     25.07 o 
   1  10   2      140.45      168.93     33.96 o 
   2  10   2       71.81       94.52     20.53 o 
   3  10   2        9.28       12.78     19.31 o 
   4  10   2       45.51       74.58     23.49 o 
   5  10   2        0.26       34.99     24.04 o 
   6  10   2        0.27       53.32     32.84 o 
  -9  11   2        1.02      -13.37     14.80 o 
  -8  11   2       85.48       24.43     16.22 o 
  -7  11   2        0.65       -9.78     10.33 o 
  -6  11   2       13.13       -1.07     10.26 o 
  -5  11   2       26.23       44.02     14.90 o 
  -4  11   2      239.11      232.32     19.40 o 
  -3  11   2      122.76      134.56     16.51 o 
  -2  11   2        3.02       16.99     23.23 o 
  -1  11   2      136.97      144.32     25.45 o 
   0  11   2        0.61       15.73     20.62 o 
   1  11   2      202.25      260.57     64.07 o 
   2  11   2        9.22       33.94     30.49 o 
   3  11   2       39.75      100.61     27.41 o 
   4  11   2       14.74       40.90     24.45 o 
   5  11   2       23.55       79.91     27.18 o 
  -9  12   2       21.72        7.49      9.58 o 
  -8  12   2        0.06      -11.81     20.83 o 
  -7  12   2        3.68      -19.46     28.29 o 
  -6  12   2       69.39       32.61     20.84 o 
  -5  12   2        9.75        8.56     16.01 o 
  -4  12   2       55.66       52.08     24.47 o 
  -3  12   2        0.33       10.22     12.80 o 
  -2  12   2       17.89       50.07     20.71 o 
  -1  12   2       14.03        2.92     25.73 o 
   0  12   2      120.55      108.96     83.29 o 
   1  12   2        4.54       -7.46     21.91 o 
   2  12   2       17.65       -7.22     18.74 o 
   3  12   2       24.22       32.37     43.24 o 
   4  12   2       25.53       46.76     23.58 o 
  -8  13   2       22.64       38.52     15.95 o 
  -7  13   2        1.95       -0.10     13.77 o 
  -6  13   2        0.16        9.76     16.51 o 
  -5  13   2       12.56       13.48     15.50 o 
  -4  13   2        3.68        4.07     14.49 o 
  -3  13   2       12.45       42.35     20.08 o 
  -2  13   2        2.39       33.85     23.71 o 
  -1  13   2       24.85       58.30     22.11 o 
   0  13   2        0.08        2.44     38.62 o 
   1  13   2       23.76        3.20     18.04 o 
   2  13   2        0.50       -7.00     25.33 o 
   3  13   2        7.00       21.71     26.88 o 
  -6  14   2       13.20       10.08     22.04 o 
  -5  14   2        7.51       -3.01     20.39 o 
  -4  14   2       38.60       32.35     17.69 o 
  -3  14   2       24.33       45.58     18.67 o 
  -2  14   2        6.06       -4.91     16.87 o 
  -1  14   2        7.70       56.28     57.15 o 
   0  14   2        0.21        0.64     17.03 o 
   1  14   2       22.10       -7.61     25.62 o 
  -1 -15   3       18.69       10.83     18.03 o 
   0 -15   3        6.21        9.99     17.72 o 
   1 -15   3        6.98        2.71     15.43 o 
   2 -15   3        0.00       11.02     18.78 o 
   3 -15   3       15.55       27.47     16.73 o 
   4 -15   3        1.61       13.15     13.59 o 
  -3 -14   3        0.73       28.99     27.40 o 
  -2 -14   3       11.12        3.32     19.19 o 
  -1 -14   3        3.99        1.70     14.09 o 
   0 -14   3       27.78       15.86     23.92 o 
   1 -14   3        0.82        8.14     16.53 o 
   2 -14   3        5.04       11.37     13.28 o 
   3 -14   3       10.85       35.57     14.34 o 
   4 -14   3        2.32       12.65     17.66 o 
   5 -14   3        1.12        9.09     15.77 o 
   6 -14   3        3.19        6.75     10.38 o 
  -4 -13   3        2.16       -7.28     24.95 o 
  -3 -13   3       23.46       -7.85     18.95 o 
  -2 -13   3        1.16        2.34     20.40 o 
  -1 -13   3        6.30       -0.36     14.73 o 
   0 -13   3        0.19        2.32     12.93 o 
   1 -13   3        0.16        1.20     10.63 o 
   2 -13   3        5.08       13.93     13.53 o 
   3 -13   3        4.53       21.91     12.32 o 
   4 -13   3        1.23       -2.59      9.97 o 
   5 -13   3       11.34       15.86     12.48 o 
   6 -13   3       16.20       15.88      9.92 o 
   7 -13   3        0.06        4.86     11.98 o 
  -6 -12   3        7.45       43.49     28.74 o 
  -5 -12   3        8.06        6.18     19.67 o 
  -4 -12   3       47.29       36.14     33.25 o 
  -3 -12   3        0.50      -22.96     22.96 o 
  -2 -12   3        2.94        0.20     22.40 o 
  -1 -12   3       55.55       37.30     30.10 o 
   0 -12   3      125.63      137.33     17.44 o 
   1 -12   3       30.15       38.24     14.32 o 
   2 -12   3       61.06       81.33     15.70 o 
   3 -12   3      168.02      190.20     21.97 o 
   4 -12   3       13.06       13.59     11.16 o 
   5 -12   3       41.41       19.82     10.63 o 
   6 -12   3       33.96       26.96     14.77 o 
   7 -12   3        5.08       -1.94      8.09 o 
   8 -12   3       24.69       -0.87     37.93 o 
  -7 -11   3       25.07       54.54     26.50 o 
  -6 -11   3        3.84       -0.32     19.37 o 
  -5 -11   3      112.80      117.63     87.63 o 
  -4 -11   3        6.72      -17.82     17.84 o 
  -3 -11   3       23.09       20.18     21.41 o 
  -2 -11   3      344.41      417.34     31.70 o 
  -1 -11   3        4.94       10.48     14.91 o 
   0 -11   3      124.88      135.75     35.73 o 
   1 -11   3       10.20        5.48     16.67 o 
   2 -11   3      170.69      204.82     46.68 o 
   3 -11   3       26.49       32.31     17.38 o 
   4 -11   3        5.52        5.81     11.07 o 
   5 -11   3        5.16       11.89      8.50 o 
   6 -11   3       14.78       16.68     10.08 o 
   7 -11   3        1.41       -2.98      5.73 o 
   8 -11   3        0.09        0.34     20.53 o 
   9 -11   3        6.42        4.35     27.32 o 
  -7 -10   3        0.37       32.93     27.66 o 
  -6 -10   3      107.49       91.75     85.02 o 
  -5 -10   3        4.48       10.30     16.39 o 
  -4 -10   3      200.76      266.03     27.94 o 
  -3 -10   3      546.01      715.89     41.58 o 
  -2 -10   3       25.50       26.67     16.00 o 
  -1 -10   3      492.92      551.45     45.23 o 
   0 -10   3      104.10      109.28     13.02 o 
   1 -10   3       35.66       46.34     12.74 o 
   2 -10   3       57.03       62.91     14.69 o 
   3 -10   3       21.66       21.15     11.23 o 
   4 -10   3       31.45       32.22      9.56 o 
   5 -10   3      121.09      148.12     10.29 o 
   6 -10   3        5.07       12.93      6.51 o 
   7 -10   3        5.33       -2.06      5.15 o 
   8 -10   3       21.68       16.07     19.31 o 
   9 -10   3        7.41       14.71     20.79 o 
  -8  -9   3        0.04      -17.57     27.49 o 
  -7  -9   3       12.19       36.62     17.83 o 
  -6  -9   3        1.17       -9.61     18.44 o 
  -5  -9   3        2.05      -11.80     15.09 o 
  -4  -9   3      118.73      167.05     60.75 o 
  -3  -9   3       32.74       68.94     19.91 o 
  -2  -9   3       92.19      143.01     21.38 o 
  -1  -9   3       72.50       80.88     15.96 o 
   0  -9   3     1185.08     1406.82     47.04 o 
   1  -9   3       87.32       96.68     14.18 o 
   2  -9   3       42.46       58.00     16.04 o 
   3  -9   3      408.68      477.35     18.70 o 
   4  -9   3      369.19      378.00     12.96 o 
   5  -9   3      114.95      142.79     23.28 o 
   6  -9   3       20.78       18.36     10.72 o 
   7  -9   3        8.72       17.68      7.61 o 
   8  -9   3       23.57       12.45     20.08 o 
   9  -9   3        5.83      -15.88     19.86 o 
  10  -9   3        1.30      -32.01     32.01 o 
  -9  -8   3        5.95       50.98     45.76 o 
  -8  -8   3        7.86       10.43     24.19 o 
  -7  -8   3       84.24      171.07     48.03 o 
  -6  -8   3        1.24       16.90     14.91 o 
  -5  -8   3      124.56      107.34     18.21 o 
  -4  -8   3        5.43      -17.88     17.88 o 
  -3  -8   3      206.30      211.51     22.38 o 
  -2  -8   3      285.20      318.94     22.66 o 
  -1  -8   3      139.35      132.96     15.19 o 
   0  -8   3      497.38      470.76     30.07 o 
   1  -8   3        0.33       10.32      8.80 o 
   2  -8   3      242.85      304.28     13.66 o 
   3  -8   3        9.56       22.78      8.20 o 
   4  -8   3       66.01       38.83      8.46 o 
   5  -8   3        0.04       -1.06      7.56 o 
   6  -8   3       25.59       32.47      6.52 o 
   7  -8   3       25.43       45.58     16.73 o 
   8  -8   3        9.38        2.40     17.02 o 
   9  -8   3        0.22      -12.34     18.01 o 
  10  -8   3        5.33        9.92     27.32 o 
  -9  -7   3       29.40       24.01     24.71 o 
  -8  -7   3       53.73       90.84     43.33 o 
  -7  -7   3       11.44        1.57     18.44 o 
  -6  -7   3       31.42       24.57     15.93 o 
  -5  -7   3      140.13      179.33     21.21 o 
  -4  -7   3      348.53      416.50     20.20 o 
  -3  -7   3      122.89      124.64     15.00 o 
  -2  -7   3       76.50       66.45     13.14 o 
  -1  -7   3     1352.14     1565.13     28.82 o 
   0  -7   3     1894.70     1992.43     24.07 o 
   1  -7   3      310.65      317.47     10.73 o 
   2  -7   3       77.41      119.92     15.47 o 
   3  -7   3      560.76      609.40     13.53 o 
   4  -7   3      185.20      208.93      8.56 o 
   5  -7   3      519.86      616.36     11.02 o 
   6  -7   3        2.45        6.18      6.58 o 
   7  -7   3      154.36      230.56     19.34 o 
   8  -7   3       70.49       87.08     23.73 o 
   9  -7   3       24.67       79.86     43.84 o 
  10  -7   3       26.15       67.86     47.85 o 
 -10  -6   3        0.04       25.92     23.66 o 
  -9  -6   3       43.07       14.13     15.00 o 
  -8  -6   3        0.44        0.53     16.36 o 
  -7  -6   3       45.76        0.17     14.27 o 
  -6  -6   3       39.62       55.16     21.41 o 
  -5  -6   3      109.10      142.77     30.90 o 
  -4  -6   3      353.87      371.88     23.96 o 
  -3  -6   3      523.18      504.86     21.48 o 
  -2  -6   3        0.72       -0.85      7.77 o 
  -1  -6   3      612.61      638.73     17.01 o 
   0  -6   3     3996.80     3936.24     37.55 o 
   1  -6   3       69.02       80.95      8.04 o 
   2  -6   3      697.33      744.65     14.86 o 
   3  -6   3      669.84      747.79     10.56 o 
   4  -6   3      500.63      482.55     10.17 o 
   5  -6   3      626.51      579.17     47.33 o 
   6  -6   3       13.94       24.84     13.04 o 
   7  -6   3       89.06       91.50     17.39 o 
   8  -6   3        6.41       31.84     34.80 o 
   9  -6   3       13.69       66.99     42.63 o 
  10  -6   3        8.79       54.11     45.24 o 
  11  -6   3        0.33       13.57     28.19 o 
 -10  -5   3       12.92        9.29     16.45 o 
  -9  -5   3        5.61       -1.93     13.20 o 
  -8  -5   3       45.22        0.53     14.97 o 
  -7  -5   3       21.39        0.34     13.05 o 
  -6  -5   3      304.33      354.14     25.78 o 
  -5  -5   3      640.28      617.99     28.45 o 
  -4  -5   3     1184.43     1337.68     24.84 o 
  -3  -5   3      607.36      615.34     32.47 o 
  -2  -5   3       39.57       37.05     10.86 o 
  -1  -5   3     1511.20     1403.47     24.71 o 
   0  -5   3      408.89      382.88      9.30 o 
   1  -5   3      456.93      429.02     15.80 o 
   2  -5   3      277.38      235.07      7.51 o 
   3  -5   3        4.79        5.93      4.11 o 
   4  -5   3      149.74      152.49      8.55 o 
   5  -5   3      110.54      143.43     17.24 o 
   6  -5   3        0.25        6.81     11.40 o 
   7  -5   3       29.66       18.10     30.27 o 
   8  -5   3       36.26       74.13     36.89 o 
   9  -5   3       20.91       -4.70     32.54 o 
  10  -5   3        8.44       17.74     24.71 o 
  11  -5   3        0.01        2.61     24.36 o 
 -11  -4   3        1.02       19.48     14.08 o 
 -10  -4   3       30.63       49.11     16.46 o 
  -9  -4   3       94.02       50.37     38.72 o 
  -8  -4   3       21.89       10.12     12.29 o 
  -7  -4   3       29.20       37.93     26.97 o 
  -6  -4   3        7.63       18.79     14.96 o 
  -5  -4   3        8.66       13.05     13.23 o 
  -4  -4   3       58.47       65.61     14.44 o 
  -3  -4   3       36.25       25.88      8.48 o 
  -2  -4   3      198.30      223.53     11.14 o 
  -1  -4   3      117.35      118.83      9.67 o 
   0  -4   3      728.18      701.86     10.64 o 
   1  -4   3      521.81      506.47      8.31 o 
   2  -4   3       17.77       27.95      4.76 o 
   3  -4   3      678.86      744.49     14.75 o 
   4  -4   3     1155.64      998.29     12.31 o 
   5  -4   3      227.96      190.68     23.51 o 
   6  -4   3       82.64       80.23     30.11 o 
   7  -4   3      144.12      171.46     37.43 o 
   8  -4   3       22.24        4.87     28.71 o 
   9  -4   3       90.18       18.45     22.97 o 
  10  -4   3        7.24       -3.48     21.58 o 
 -11  -3   3        4.64       16.11     20.53 o 
 -10  -3   3        7.60        8.40     12.48 o 
  -9  -3   3      126.79      148.10     25.85 o 
  -8  -3   3        0.08       -5.99      8.08 o 
  -7  -3   3      113.11      124.56     17.55 o 
  -6  -3   3       64.10       72.92     24.19 o 
  -5  -3   3       27.53       30.80     12.70 o 
  -4  -3   3       25.98       16.71     11.13 o 
  -3  -3   3      512.92      398.11     17.81 o 
  -2  -3   3      206.90      218.05     15.16 o 
  -1  -3   3      798.14      677.89     20.69 o 
   0  -3   3      497.11      385.76      7.86 o 
   1  -3   3      564.95      545.73      9.64 o 
   2  -3   3      290.13      295.37      8.58 o 
   3  -3   3      122.09      123.23      4.03 o 
   4  -3   3      110.05      104.80     14.62 o 
   5  -3   3      120.23       96.60     16.54 o 
   6  -3   3       24.62       21.75     16.18 o 
   7  -3   3       53.87       71.00     20.71 o 
   8  -3   3       41.38       67.86     35.49 o 
   9  -3   3        2.47       -3.31     19.14 o 
  10  -3   3       13.20       10.26     23.49 o 
 -11  -2   3        4.18       29.05     26.36 o 
 -10  -2   3      114.90       90.92     15.08 o 
  -9  -2   3        1.54        7.85      8.43 o 
  -8  -2   3      232.38      272.72     14.48 o 
  -7  -2   3        5.38       -5.03     12.05 o 
  -6  -2   3      386.11      404.27     12.55 o 
  -5  -2   3      130.39       89.47     29.95 o 
  -4  -2   3      634.56      655.75     28.13 o 
  -3  -2   3      407.81      292.33     22.86 o 
  -2  -2   3      472.01      483.57     17.30 o 
  -1  -2   3     1207.08     1179.26     13.41 o 
   0  -2   3        1.11        1.06      4.35 o 
   1  -2   3      239.66      255.29      8.58 o 
   2  -2   3      721.88      650.15     14.53 o 
   3  -2   3      547.85      593.17     20.88 o 
   4  -2   3      147.83       93.67     22.29 o 
   5  -2   3      516.22      460.17     34.02 o 
   6  -2   3       61.08       49.25     17.23 o 
   7  -2   3      494.76      523.65     30.86 o 
   8  -2   3        8.12        0.53     23.66 o 
   9  -2   3       33.20        0.53     17.57 o 
  10  -2   3        7.66        0.17     28.70 o 
 -11  -1   3       16.27        9.52     13.23 o 
 -10  -1   3       41.77       12.55     12.91 o 
  -9  -1   3      134.64      131.74      9.89 o 
  -8  -1   3      115.59      146.10     13.59 o 
  -7  -1   3       64.30       66.93      8.25 o 
  -6  -1   3       79.18      102.27      7.20 o 
  -5  -1   3      204.40      207.34     10.89 o 
  -4  -1   3      194.73      216.34      9.18 o 
  -3  -1   3       80.76       71.55      4.63 o 
  -2  -1   3      242.14      227.81      6.10 o 
   0  -1   3       27.73        7.44      5.48 o 
   1  -1   3       15.86       12.83      4.42 o 
   2  -1   3     1910.35     1684.40     15.85 o 
   3  -1   3      170.54      177.61      5.07 o 
   4  -1   3      830.34      785.60      8.17 o 
   5  -1   3      367.24      309.10      7.86 o 
   6  -1   3      295.58      380.34     38.33 o 
   7  -1   3      480.90      572.24     31.55 o 
   8  -1   3       30.37       16.88     31.14 o 
   9  -1   3       44.87       20.54     22.79 o 
  10  -1   3        1.89        4.00     34.45 o 
 -11   0   3        0.06       17.54      9.47 o 
 -10   0   3       21.21       23.55     12.41 o 
  -9   0   3       47.96       31.38     18.88 o 
  -8   0   3      133.58      151.85      8.94 o 
  -7   0   3       70.71       68.92      7.09 o 
  -6   0   3      179.04      180.29      7.45 o 
  -5   0   3     1292.44     1237.06     19.73 o 
  -4   0   3      540.87      458.58      9.69 o 
  -3   0   3      193.34      223.41      4.92 o 
  -2   0   3     2540.25     2336.77     20.91 o 
  -1   0   3    15489.47    16311.92    158.67 o 
   0   0   3     4214.52     3989.72     46.79 o 
   1   0   3     3660.00     3436.13     60.20 o 
   2   0   3     3007.95     2826.78     36.40 o 
   3   0   3      285.73      334.06     20.92 o 
   4   0   3      421.92      453.42      7.46 o 
   5   0   3        2.13       -5.06      5.06 o 
   6   0   3      204.05      187.31     15.41 o 
   7   0   3       71.47       36.13     17.75 o 
   8   0   3      120.15       36.79     18.28 o 
   9   0   3        1.95      -10.43     21.22 o 
  10   0   3       20.11        1.21     20.18 o 
 -12   1   3        0.06       24.18     23.32 o 
 -11   1   3       20.68        8.92      8.09 o 
 -10   1   3        2.02       -3.75      7.05 o 
  -9   1   3      170.95      195.21     11.09 o 
  -8   1   3      296.99      303.24     10.24 o 
  -7   1   3      156.05      169.10     12.76 o 
  -6   1   3     3073.44     3252.83     51.62 o 
  -5   1   3        0.51        2.11      4.14 o 
  -4   1   3     1696.88     1425.65     14.32 o 
  -3   1   3      505.34      454.99      7.07 o 
  -2   1   3     2413.93     2178.37     28.84 o 
  -1   1   3     5595.14     5430.60     51.36 o 
   0   1   3       99.88      104.13      9.11 o 
   1   1   3      360.74      341.71     12.69 o 
   2   1   3        1.55       -1.15      4.49 o 
   3   1   3      121.56      118.60      7.80 o 
   4   1   3       37.77       47.63      6.89 o 
   5   1   3       16.82        9.50      8.09 o 
   6   1   3       44.17       56.02     14.01 o 
   7   1   3      481.77      449.43     41.76 o 
   8   1   3       52.93       32.06     10.62 o 
   9   1   3      108.70        5.22     33.42 o 
  10   1   3        4.60        1.04     20.35 o 
 -12   2   3        9.96       19.48     23.66 o 
 -11   2   3        0.46       -0.05      8.89 o 
 -10   2   3       30.92       15.30      8.51 o 
  -9   2   3      119.69      123.15     25.66 o 
  -8   2   3       18.73       22.56     10.01 o 
  -7   2   3      240.39      255.70     14.03 o 
  -6   2   3       36.38       16.85      9.32 o 
  -5   2   3      615.75      606.37      9.73 o 
  -4   2   3      205.84      180.59      7.23 o 
  -3   2   3     1087.97     1101.81     14.90 o 
  -2   2   3       50.03       65.91     15.00 o 
  -1   2   3      338.77      287.00     12.59 o 
   0   2   3       10.41       11.11      7.87 o 
   1   2   3     1220.76     1077.48     21.16 o 
   2   2   3      106.16       93.29      9.65 o 
   3   2   3     1137.78     1261.75     20.69 o 
   4   2   3      944.88      967.73     18.35 o 
   5   2   3       30.41       27.65      8.88 o 
   6   2   3      191.50      185.77     13.49 o 
   7   2   3      104.41       61.36     17.75 o 
   8   2   3       75.64       35.15     15.75 o 
   9   2   3        0.18        8.42      8.50 o 
 -12   3   3        5.89       -9.75     35.49 o 
 -11   3   3        7.08      -20.35     34.80 o 
 -10   3   3       69.42       63.62      7.74 o 
  -9   3   3       21.63       17.01      7.80 o 
  -8   3   3      127.34      138.96     11.40 o 
  -7   3   3       39.90       26.06      6.64 o 
  -6   3   3     1039.81     1015.26     14.83 o 
  -5   3   3      895.29      871.97     20.94 o 
  -4   3   3     1089.51     1116.07     15.68 o 
  -3   3   3     1945.58     1836.94     38.51 o 
  -2   3   3      368.12      338.94     31.93 o 
  -1   3   3      110.08       50.43      9.90 o 
   0   3   3       91.49       88.86     12.52 o 
   1   3   3       52.61       23.21     13.34 o 
   2   3   3     1362.85     1275.26     20.60 o 
   3   3   3     1199.28     1186.13     19.92 o 
   4   3   3      158.64      209.82     11.93 o 
   5   3   3        4.40        0.75      6.51 o 
   6   3   3       70.90       87.89     12.79 o 
   7   3   3       28.20       19.85     14.05 o 
   8   3   3       12.11       -0.79      7.05 o 
   9   3   3        3.38        4.04      9.53 o 
 -12   4   3        9.68       21.40     24.53 o 
 -11   4   3       63.57       49.42     25.23 o 
 -10   4   3        5.61        5.77     11.72 o 
  -9   4   3       93.27      106.72     13.62 o 
  -8   4   3       68.70       72.35      9.13 o 
  -7   4   3      217.13      232.50      8.63 o 
  -6   4   3     1953.36     1953.15     21.27 o 
  -5   4   3       18.51       22.46      8.59 o 
  -4   4   3      421.65      387.89     20.48 o 
  -3   4   3      105.00      100.56      8.16 o 
  -2   4   3     1314.24     1391.38     22.79 o 
  -1   4   3       69.79       56.93     10.47 o 
   0   4   3      509.28      568.14     16.12 o 
   1   4   3        3.45        7.36      9.91 o 
   2   4   3       76.25       55.96     10.96 o 
   3   4   3       77.99       98.82     11.50 o 
   4   4   3       43.63       66.08     11.13 o 
   5   4   3        2.44        9.78      9.31 o 
   6   4   3        5.64        6.24     11.19 o 
   7   4   3      266.65      273.25     52.76 o 
   8   4   3        3.53        0.14      8.14 o 
   9   4   3       16.45        0.00     12.01 o 
 -12   5   3       26.91       27.49     26.27 o 
 -11   5   3        8.73       36.54     24.36 o 
 -10   5   3       65.76       71.48     10.00 o 
  -9   5   3      133.26      158.62     16.09 o 
  -8   5   3      110.67      119.97      9.99 o 
  -7   5   3      351.78      434.66     33.08 o 
  -6   5   3        0.43       -0.47      6.42 o 
  -5   5   3        6.48        5.03      6.52 o 
  -4   5   3      901.45      885.07     15.40 o 
  -3   5   3      818.10      777.90     26.31 o 
  -2   5   3        5.15       12.53      9.35 o 
  -1   5   3     3551.56     3233.60     40.66 o 
   0   5   3       90.29      138.41     12.86 o 
   1   5   3     1349.78     1250.51     27.68 o 
   2   5   3      132.28      148.64     13.59 o 
   3   5   3       69.24       65.56     28.11 o 
   4   5   3      535.00      586.73     71.15 o 
   5   5   3      123.72      171.44     17.02 o 
   6   5   3       20.48       16.60     31.41 o 
   7   5   3       22.01       33.74     12.56 o 
   8   5   3        9.32        2.98     12.05 o 
   9   5   3        0.45        3.70     12.35 o 
 -11   6   3        6.33      -12.00     23.32 o 
 -10   6   3        0.48       13.12     11.02 o 
  -9   6   3       88.61      121.85     14.10 o 
  -8   6   3       77.48       80.82     12.05 o 
  -7   6   3       41.29       69.84     13.98 o 
  -6   6   3     1667.36     1802.67     66.56 o 
  -5   6   3        0.49        9.06      7.84 o 
  -4   6   3     2687.06     2655.73     54.73 o 
  -3   6   3      893.15      825.80     20.64 o 
  -2   6   3     2206.91     2299.22     44.70 o 
  -1   6   3      643.55      652.82     28.63 o 
   0   6   3      223.90      220.60     17.07 o 
   1   6   3      522.97      484.54     22.90 o 
   2   6   3        1.84       20.35     15.14 o 
   3   6   3      323.44      324.05     21.08 o 
   4   6   3       63.67       62.99     17.06 o 
   5   6   3       12.68       38.67     15.31 o 
   6   6   3        8.76       25.46     13.29 o 
   7   6   3       38.03       44.97     17.69 o 
   8   6   3        0.02        3.69     13.76 o 
 -11   7   3        0.85       39.15     27.32 o 
 -10   7   3       17.35        3.59     10.50 o 
  -9   7   3       41.16       23.71      9.97 o 
  -8   7   3      361.72      393.23     13.20 o 
  -7   7   3       25.62       24.57      8.54 o 
  -6   7   3      448.25      523.46     17.09 o 
  -5   7   3     1390.08     1486.58     35.43 o 
  -4   7   3        5.17       -4.13     11.15 o 
  -3   7   3       10.53       15.31     11.69 o 
  -2   7   3     1160.52     1341.27     34.13 o 
  -1   7   3       34.79       39.99     14.14 o 
   0   7   3      288.61      346.62     31.80 o 
   1   7   3      306.93      336.39     19.75 o 
   2   7   3      174.42      212.38     18.56 o 
   3   7   3       29.06       45.75     15.13 o 
   4   7   3        2.81       -3.43     14.02 o 
   5   7   3       14.15       36.57     15.09 o 
   6   7   3        1.68        1.64     14.82 o 
   7   7   3       10.90       25.10     18.37 o 
   8   7   3        1.08       21.37     17.32 o 
 -11   8   3       11.14       27.32     26.62 o 
 -10   8   3        9.54       11.49      9.11 o 
  -9   8   3       12.57        0.98      7.25 o 
  -8   8   3        1.03       12.11      8.71 o 
  -7   8   3       72.19       80.71     10.67 o 
  -6   8   3       76.50      102.70     12.19 o 
  -5   8   3        2.71        6.95      9.35 o 
  -4   8   3       41.92       39.91     14.48 o 
  -3   8   3       34.97       39.89     14.51 o 
  -2   8   3       28.99       29.05     17.57 o 
  -1   8   3      148.84      152.77     18.28 o 
   0   8   3       52.42       35.30     18.45 o 
   1   8   3      665.42      706.14     26.58 o 
   2   8   3       30.05       44.37     19.63 o 
   3   8   3       52.47       56.97     20.66 o 
   4   8   3       39.40       40.93     21.04 o 
   5   8   3       70.58      101.79     28.45 o 
   6   8   3       22.02       10.99     22.45 o 
   7   8   3        2.25       15.99     18.52 o 
 -10   9   3        7.79        1.59      9.10 o 
  -9   9   3       26.21       22.54     10.11 o 
  -8   9   3        0.55        5.89      8.28 o 
  -7   9   3        0.49        5.38     10.41 o 
  -6   9   3      206.82      252.36     19.34 o 
  -5   9   3        1.51       12.95     10.64 o 
  -4   9   3      501.94      544.89     28.24 o 
  -3   9   3       21.80       19.84     17.96 o 
  -2   9   3      591.08      665.48     30.15 o 
  -1   9   3      187.05      175.77     22.98 o 
   0   9   3       82.41      101.52     23.27 o 
   1   9   3       10.51        4.80     14.31 o 
   2   9   3        1.10        4.69     14.51 o 
   3   9   3       45.44       48.23     18.36 o 
   4   9   3       62.21      109.71     29.24 o 
   5   9   3        4.99       29.84     18.08 o 
   6   9   3        3.27       -4.33     15.71 o 
   7   9   3       20.54       72.90     27.66 o 
 -10  10   3       12.16       13.18     15.18 o 
  -9  10   3       47.20       22.57     14.42 o 
  -8  10   3      113.76      146.45     36.94 o 
  -7  10   3        2.90        4.14     10.07 o 
  -6  10   3       50.19       58.37     26.43 o 
  -5  10   3       76.08       95.47     15.80 o 
  -4  10   3       10.91       21.10     15.97 o 
  -3  10   3       66.35       74.01     21.07 o 
  -2  10   3        6.94       21.44     16.10 o 
  -1  10   3       17.57       22.88     20.62 o 
   0  10   3        0.21       29.28     17.57 o 
   1  10   3      223.21      253.24     27.84 o 
   2  10   3       41.03       46.23     23.75 o 
   3  10   3       38.11       18.71     20.54 o 
   4  10   3       43.58       41.48     20.45 o 
   5  10   3        9.89      -18.48     30.36 o 
   6  10   3        8.30       38.09     24.53 o 
  -9  11   3        0.09       29.19     35.75 o 
  -8  11   3       30.86       -2.10     21.41 o 
  -7  11   3        1.74       -0.18     11.07 o 
  -6  11   3        7.04       20.71     12.36 o 
  -5  11   3        3.45        1.47     10.58 o 
  -4  11   3      120.29      114.47     18.39 o 
  -3  11   3        0.11       25.49     27.55 o 
  -2  11   3       50.94       42.81     18.68 o 
  -1  11   3       21.42       31.39     20.18 o 
   0  11   3      148.82      119.10     92.34 o 
   1  11   3      104.19       -1.90     25.60 o 
   2  11   3        5.71       -4.31     19.70 o 
   3  11   3       66.10      132.03     24.80 o 
   4  11   3        0.00       35.40     60.54 o 
   5  11   3       28.95       55.16     37.08 o 
  -8  12   3       27.12       39.64     18.81 o 
  -7  12   3       25.70       32.37     15.98 o 
  -6  12   3        0.67        1.09     11.48 o 
  -5  12   3       95.17       99.05     40.97 o 
  -4  12   3       52.68       66.33     32.49 o 
  -3  12   3       19.06        7.42     15.68 o 
  -2  12   3       77.33       56.78     25.21 o 
  -1  12   3        6.21      -18.19     43.94 o 
   0  12   3       63.56      107.16     24.21 o 
   1  12   3        4.70        3.77     17.65 o 
   2  12   3       17.88       51.17     74.47 o 
   3  12   3        0.39      -27.39     29.84 o 
   4  12   3       18.88       35.39     28.10 o 
  -7  13   3        1.63       16.84     14.06 o 
  -6  13   3        0.52       -6.89     13.58 o 
  -5  13   3       12.49       18.10     15.00 o 
  -4  13   3        5.77       15.85     16.67 o 
  -3  13   3       13.75       -4.81     14.63 o 
  -2  13   3        0.40       11.70     18.75 o 
  -1  13   3       16.27       83.58     40.72 o 
   0  13   3        2.96        8.88     20.13 o 
   1  13   3       34.07       -1.60     22.98 o 
   2  13   3        1.97       22.23     28.70 o 
  -6  14   3       20.08        3.65     20.35 o 
  -5  14   3       11.52       26.44     21.11 o 
  -4  14   3       15.54       18.60     18.34 o 
  -3  14   3        7.19       -4.84     15.34 o 
  -2  14   3       23.70       64.30     26.86 o 
  -1  14   3        6.21       -4.23     19.99 o 
   0  14   3        7.47       40.34     40.28 o 
  -1 -15   4       18.31        9.77     17.42 o 
   0 -15   4       21.54        7.56     17.38 o 
   1 -15   4       12.27       17.64     17.21 o 
   2 -15   4        0.51       21.39     15.02 o 
   3 -15   4       10.47        0.34     14.97 o 
   4 -15   4        0.58       23.51     18.71 o 
  -3 -14   4        3.27        7.49     21.19 o 
  -2 -14   4        3.35        0.83     12.48 o 
  -1 -14   4        2.73       -1.34     12.39 o 
   0 -14   4        1.71        8.57     14.95 o 
   1 -14   4        1.43        6.81     12.95 o 
   2 -14   4       35.68       66.38     22.21 o 
   3 -14   4        0.07      -14.66     15.82 o 
   4 -14   4       18.50        3.39     10.89 o 
   5 -14   4        0.04       13.52     12.80 o 
   6 -14   4        7.60        7.83     12.19 o 
  -5 -13   4        7.21        3.64     31.48 o 
  -4 -13   4       10.01       10.26     20.98 o 
  -3 -13   4       25.07       16.13     23.06 o 
  -2 -13   4        0.47       -8.18     29.13 o 
  -1 -13   4      107.50       51.84     30.64 o 
   0 -13   4       12.17        4.65     12.01 o 
   1 -13   4       22.33        7.74     12.22 o 
   2 -13   4       25.33       28.91     13.08 o 
   3 -13   4        9.75       28.22     13.88 o 
   4 -13   4        0.13        3.29     10.99 o 
   5 -13   4        0.61       14.66     11.70 o 
   6 -13   4        6.45       16.13      9.70 o 
   7 -13   4        2.51       -0.70     22.27 o 
  -6 -12   4        6.27       -9.44     19.98 o 
  -5 -12   4        0.19       32.68     41.58 o 
  -4 -12   4       20.52       15.99     20.04 o 
  -3 -12   4        4.77       12.83     18.39 o 
  -2 -12   4       68.18       48.36     44.03 o 
  -1 -12   4       57.90       96.69     15.03 o 
   0 -12   4       88.27       93.20     14.73 o 
   1 -12   4       10.66       10.37     11.36 o 
   2 -12   4        6.01       25.82     11.78 o 
   3 -12   4       97.47      104.07     20.72 o 
   4 -12   4       89.63       56.71     14.43 o 
   5 -12   4       31.38       12.87     13.13 o 
   6 -12   4        3.44        1.05      8.32 o 
   7 -12   4        2.84       -0.87     21.92 o 
   8 -12   4        2.36        1.57     25.40 o 
  -7 -11   4       17.35        2.08     26.45 o 
  -6 -11   4        4.94        4.22     20.00 o 
  -5 -11   4       61.24       43.27     55.51 o 
  -4 -11   4        0.00      -12.61     17.48 o 
  -3 -11   4      243.18      383.63     70.96 o 
  -2 -11   4       30.80       24.32     17.36 o 
  -1 -11   4       85.06       87.35     13.72 o 
   0 -11   4      136.99      130.41     24.38 o 
   1 -11   4       57.19       76.34     12.59 o 
   2 -11   4      300.79      387.14     16.78 o 
   3 -11   4        3.38        0.66     10.24 o 
   4 -11   4      143.74      173.76     24.38 o 
   5 -11   4        8.24       -0.38      7.34 o 
   6 -11   4       31.95       18.17      7.82 o 
   7 -11   4        8.60        4.47      7.33 o 
   8 -11   4        3.11        2.08     38.62 o 
   9 -11   4        2.76       14.17     28.89 o 
  -8 -10   4        5.05       61.07     52.89 o 
  -7 -10   4        7.80        1.04     22.45 o 
  -6 -10   4       10.67       48.25     42.80 o 
  -5 -10   4        2.46       23.02     20.94 o 
  -4 -10   4      503.28      682.84     60.21 o 
  -3 -10   4       13.64        2.75     13.90 o 
  -2 -10   4       14.27       21.60     15.40 o 
  -1 -10   4     1509.38     1714.45     57.65 o 
   0 -10   4      804.74      838.10     20.72 o 
   1 -10   4      643.71      693.28     18.86 o 
   2 -10   4      228.18      264.43     15.58 o 
   3 -10   4      182.42      188.81     12.57 o 
   4 -10   4        4.08       -5.43     10.61 o 
   5 -10   4        0.49        7.01      7.41 o 
   6 -10   4        9.71       -5.35     19.14 o 
   7 -10   4        0.25        1.39      8.86 o 
   8 -10   4        0.03       17.71     19.47 o 
   9 -10   4        0.95       21.42     22.51 o 
  -8  -9   4        0.65       -2.96     24.01 o 
  -7  -9   4       13.62        5.74     24.36 o 
  -6  -9   4        3.17       -0.34     19.14 o 
  -5  -9   4        8.54       15.69     24.71 o 
  -4  -9   4        0.24        4.16     15.76 o 
  -3  -9   4       33.98       39.32     21.22 o 
  -2  -9   4       32.91       48.35     25.11 o 
  -1  -9   4        2.89       19.87     13.06 o 
   0  -9   4      231.66      245.54     13.12 o 
   1  -9   4        5.11       -7.57     10.68 o 
   2  -9   4       11.30       15.25      8.59 o 
   3  -9   4        1.97        0.39      6.44 o 
   4  -9   4      249.81      298.02     14.89 o 
   5  -9   4       60.77       44.44     12.03 o 
   6  -9   4      115.89       77.10     12.76 o 
   7  -9   4        5.64       13.18     15.04 o 
   8  -9   4        3.28       12.40     21.02 o 
   9  -9   4        9.26       16.83     20.42 o 
  -9  -8   4        1.01      -27.32     27.32 o 
  -8  -8   4       14.53        8.01     24.01 o 
  -7  -8   4       38.71        1.57     20.54 o 
  -6  -8   4        5.68        7.83     20.88 o 
  -5  -8   4       96.04      101.02     17.32 o 
  -4  -8   4        0.20        1.97     13.97 o 
  -3  -8   4       29.17       56.59     18.11 o 
  -2  -8   4        0.96        8.76     14.27 o 
  -1  -8   4       80.33       94.75     17.67 o 
   0  -8   4        0.97        3.06      6.91 o 
   1  -8   4      104.87      148.16     11.25 o 
   2  -8   4       56.15       90.87     12.26 o 
   3  -8   4      202.22      210.82     11.35 o 
   4  -8   4      366.46      423.97     13.19 o 
   5  -8   4        5.82        1.24      6.26 o 
   6  -8   4       83.12       71.26      8.88 o 
   7  -8   4        4.34       22.37     15.60 o 
   8  -8   4       30.56       35.77     38.71 o 
   9  -8   4        1.73       30.44     26.79 o 
  10  -8   4        3.87      -17.57     27.83 o 
  -9  -7   4       32.90       40.02     27.14 o 
  -8  -7   4       28.29       14.44     36.19 o 
  -7  -7   4        5.38        0.34     16.70 o 
  -6  -7   4        1.35        0.17     23.83 o 
  -5  -7   4        9.82       -6.26     18.10 o 
  -4  -7   4      598.03      620.71     35.58 o 
  -3  -7   4        5.98       -5.14     23.49 o 
  -2  -7   4        2.57       17.87     13.69 o 
  -1  -7   4      319.69      299.53     15.72 o 
   0  -7   4      183.22      197.18     11.26 o 
   1  -7   4      427.77      434.70     14.48 o 
   2  -7   4      105.59       80.05      9.88 o 
   3  -7   4      334.48      280.17     10.36 o 
   4  -7   4       29.57       36.43     11.66 o 
   5  -7   4       31.80       31.06      6.58 o 
   6  -7   4        3.69       -0.86      3.41 o 
   7  -7   4       11.65       10.34     14.74 o 
   8  -7   4        5.20       36.19     23.32 o 
   9  -7   4       32.20       61.77     28.01 o 
  10  -7   4        4.94       40.19     30.44 o 
 -10  -6   4        0.83       -6.82     14.48 o 
  -9  -6   4       51.90       64.78     40.72 o 
  -8  -6   4        0.44        1.40     27.66 o 
  -7  -6   4       45.43       -0.17     14.61 o 
  -6  -6   4       58.53       20.54     30.80 o 
  -5  -6   4      130.41      139.78     22.63 o 
  -4  -6   4        8.35        9.34     11.57 o 
  -3  -6   4       88.61      154.43     16.55 o 
  -2  -6   4      336.65      342.98     22.65 o 
  -1  -6   4      452.31      494.71     12.02 o 
   0  -6   4       68.38       71.47      7.77 o 
   1  -6   4      157.45      173.98     10.40 o 
   2  -6   4      353.19      377.94      8.33 o 
   3  -6   4      165.28      185.76     13.03 o 
   4  -6   4      610.11      651.74     16.24 o 
   5  -6   4        5.89        1.29      3.41 o 
   6  -6   4      281.04      303.14     23.49 o 
   7  -6   4        2.02        5.39     17.57 o 
   8  -6   4       62.29       65.78     25.59 o 
   9  -6   4       21.13       69.95     27.14 o 
  10  -6   4        0.49        3.83     23.83 o 
 -10  -5   4       34.43        6.90     16.27 o 
  -9  -5   4        3.00        8.61     11.99 o 
  -8  -5   4       19.78       24.78     20.62 o 
  -7  -5   4       19.07       11.31     17.40 o 
  -6  -5   4      117.33      122.89     33.42 o 
  -5  -5   4       88.88      118.00     19.49 o 
  -4  -5   4      573.50      535.78     38.38 o 
  -3  -5   4       87.67       90.87     16.71 o 
  -2  -5   4     4062.70     3939.24     45.84 o 
  -1  -5   4     1074.30     1024.36     28.55 o 
   0  -5   4      276.90      263.23     12.27 o 
   1  -5   4     2331.07     2231.43     22.96 o 
   2  -5   4      163.97      211.30      7.54 o 
   3  -5   4      838.78      738.47     13.33 o 
   4  -5   4      275.77      245.95     11.48 o 
   5  -5   4      181.26      204.93     27.86 o 
   6  -5   4      227.59      243.27     24.03 o 
   7  -5   4       43.65       30.80     19.84 o 
   8  -5   4        7.34       -2.44     17.92 o 
   9  -5   4        5.48        3.83     20.53 o 
 -11  -4   4        0.90       -1.60     20.18 o 
 -10  -4   4        2.73      -11.06     11.06 o 
  -9  -4   4       52.39       40.59     16.73 o 
  -8  -4   4       14.67       36.01     10.50 o 
  -7  -4   4      180.67      212.59     12.81 o 
  -6  -4   4       21.98       36.72     26.45 o 
  -5  -4   4      102.29       97.65     17.75 o 
  -4  -4   4      258.58      224.74     18.47 o 
  -3  -4   4      349.57      420.14     20.58 o 
  -2  -4   4        2.30       -6.61     17.92 o 
  -1  -4   4      141.36      184.42      6.92 o 
   0  -4   4      867.48      762.48     33.97 o 
   1  -4   4        1.71       18.41      6.13 o 
   2  -4   4      161.52      156.71      7.56 o 
   3  -4   4       30.33       50.01      6.14 o 
   4  -4   4      154.78      176.23     12.73 o 
   5  -4   4      122.08      148.51     19.68 o 
   6  -4   4       47.35       40.72     17.92 o 
   7  -4   4        0.94        0.53     14.61 o 
   8  -4   4       80.63        2.78     18.62 o 
   9  -4   4       24.85       -9.75     34.80 o 
  10  -4   4        7.31       -5.39     22.62 o 
 -11  -3   4        0.17       27.89     16.57 o 
 -10  -3   4       33.44       42.47     17.92 o 
  -9  -3   4      118.52      128.18     11.41 o 
  -8  -3   4       76.88       90.08      9.42 o 
  -7  -3   4      377.95      385.88     17.37 o 
  -6  -3   4        6.63        9.17      8.97 o 
  -5  -3   4     1079.74     1223.15     43.40 o 
  -4  -3   4        2.05        0.00      8.01 o 
  -3  -3   4      196.77      177.31     15.51 o 
  -2  -3   4      566.76      640.02     30.41 o 
  -1  -3   4      527.51      484.20      9.66 o 
   0  -3   4      242.76      215.32     10.33 o 
   1  -3   4      417.25      419.49      6.61 o 
   2  -3   4       77.90       92.12      4.92 o 
   3  -3   4     1236.79     1030.98     19.08 o 
   4  -3   4     1240.79     1148.82     14.62 o 
   5  -3   4      159.93      147.63     29.42 o 
   6  -3   4      143.19      177.74     22.46 o 
   7  -3   4      104.75      116.97     23.32 o 
   8  -3   4      148.31      215.85     28.72 o 
   9  -3   4        0.08        1.57     30.10 o 
  10  -3   4        9.52       13.57     25.05 o 
 -11  -2   4        7.41       11.11     32.01 o 
 -10  -2   4       46.10       47.19     11.01 o 
  -9  -2   4        0.89        9.16      8.76 o 
  -8  -2   4      131.96      116.32     11.08 o 
  -7  -2   4        1.00       -2.21     12.72 o 
  -6  -2   4      673.77      679.30     14.34 o 
  -5  -2   4        3.87       11.17      6.72 o 
  -4  -2   4      631.95      524.66      8.53 o 
  -3  -2   4       50.29       60.41      8.53 o 
  -2  -2   4     1392.54     1180.00     26.90 o 
  -1  -2   4      183.43      155.93      5.40 o 
   0  -2   4     1275.21     1200.21     16.08 o 
   1  -2   4      820.89      772.94     13.85 o 
   2  -2   4       31.17       36.51      6.75 o 
   3  -2   4     1609.99     1572.97     17.61 o 
   4  -2   4      127.71      112.13      5.23 o 
   5  -2   4       16.40       42.10     15.49 o 
   6  -2   4      204.55      171.18     35.18 o 
   7  -2   4      573.25      722.23     34.01 o 
   8  -2   4        7.46       10.62     19.84 o 
   9  -2   4        7.59      -13.74     22.45 o 
  10  -2   4        9.60        8.18     23.49 o 
 -11  -1   4        7.56       13.33     12.65 o 
 -10  -1   4        5.32        5.88      8.57 o 
  -9  -1   4      107.23      112.78     10.18 o 
  -8  -1   4       26.74       28.17      8.42 o 
  -7  -1   4      175.76      208.18     12.07 o 
  -6  -1   4       18.90       22.12      6.92 o 
  -5  -1   4     1148.94     1115.11     17.83 o 
  -4  -1   4      163.86      141.09      6.17 o 
  -3  -1   4      329.00      331.78      7.21 o 
  -2  -1   4      793.80      724.52     21.74 o 
  -1  -1   4      273.52      253.77     13.06 o 
   0  -1   4      723.15      674.29     15.47 o 
   1  -1   4      110.38       95.94      7.82 o 
   2  -1   4      130.24      148.31      6.73 o 
   3  -1   4       15.58       17.22      4.64 o 
   4  -1   4      317.23      287.93      7.25 o 
   5  -1   4       27.66       22.72      2.75 o 
   6  -1   4        6.49      -11.13     25.75 o 
   7  -1   4      201.03      209.81     26.47 o 
   8  -1   4       48.15        7.83     30.80 o 
   9  -1   4       10.58       12.18     22.09 o 
  10  -1   4        0.48       -7.14     37.41 o 
 -12   0   4       19.70       21.58     21.75 o 
 -11   0   4        1.35        0.33      9.51 o 
 -10   0   4       48.14       39.35     11.55 o 
  -9   0   4       35.79       36.44      9.23 o 
  -8   0   4      191.58      173.61      9.81 o 
  -7   0   4       38.88       53.95      7.15 o 
  -6   0   4      929.51      926.45     22.70 o 
  -5   0   4     1231.08     1398.47     21.12 o 
  -4   0   4      107.29      107.56      5.78 o 
  -3   0   4      376.20      336.29     14.51 o 
  -2   0   4     1078.12      985.84     23.29 o 
  -1   0   4       87.94       60.51     10.98 o 
   0   0   4       33.03       39.34      7.62 o 
   1   0   4      297.13      200.73     11.43 o 
   2   0   4      733.72      743.16     14.96 o 
   3   0   4     3719.72     3647.41     50.17 o 
   4   0   4     1221.57     1188.79     17.94 o 
   5   0   4      102.04      128.37      6.15 o 
   6   0   4      394.40      378.92     26.05 o 
   7   0   4       15.03       25.98     16.01 o 
   8   0   4       41.48        7.83     32.01 o 
   9   0   4        7.25        4.70     20.88 o 
  10   0   4       10.22      -18.10     26.10 o 
 -12   1   4        0.33      -17.57     21.92 o 
 -11   1   4        2.58        6.60      9.58 o 
 -10   1   4        2.16       -6.82      7.08 o 
  -9   1   4       38.81       47.53      9.33 o 
  -8   1   4       45.58       70.10      8.13 o 
  -7   1   4      387.91      429.40     16.44 o 
  -6   1   4      520.38      484.26     11.58 o 
  -5   1   4      712.19      688.86     10.23 o 
  -4   1   4     2930.52     2783.50     82.96 o 
  -3   1   4     1455.46     1249.00     15.17 o 
  -2   1   4    11559.60    11745.81    110.44 o 
  -1   1   4      481.17      547.00     14.26 o 
   0   1   4     1199.35     1133.82     21.07 o 
   1   1   4       37.92       26.62      6.95 o 
   2   1   4        4.64        7.44      6.76 o 
   3   1   4     2098.84     2476.44     29.20 o 
   4   1   4       27.26       28.22      5.97 o 
   5   1   4       29.72       20.27     12.36 o 
   6   1   4      497.76      472.46     14.47 o 
   7   1   4       68.23       78.38     11.10 o 
   8   1   4        0.24        5.86      9.10 o 
   9   1   4        1.32       -0.53     28.70 o 
  10   1   4        0.13       -6.44     25.05 o 
 -12   2   4        8.02       15.49     34.80 o 
 -11   2   4        0.03       -2.13     13.33 o 
 -10   2   4      120.18      101.99     11.53 o 
  -9   2   4       61.13       74.36     10.82 o 
  -8   2   4      298.84      339.73     16.74 o 
  -7   2   4      218.47      235.47     13.75 o 
  -6   2   4      360.29      369.31      9.50 o 
  -5   2   4     1891.63     1949.11     17.90 o 
  -4   2   4      772.27      791.94     18.37 o 
  -3   2   4     2051.73     1803.37     20.38 o 
  -2   2   4     1999.26     1968.31     26.50 o 
  -1   2   4     1261.14     1288.63     34.46 o 
   0   2   4      834.32      749.77     18.81 o 
   1   2   4      562.95      629.17     16.84 o 
   2   2   4       18.26       23.55      8.96 o 
   3   2   4       27.57       19.57     10.88 o 
   4   2   4       25.93       21.14      9.01 o 
   5   2   4       77.43       64.78     13.16 o 
   6   2   4        3.12        7.88      6.66 o 
   7   2   4        1.37       -3.95      7.20 o 
   8   2   4        0.16        4.81      6.89 o 
   9   2   4        0.06       11.49     23.49 o 
 -12   3   4        1.98       -8.70     21.40 o 
 -11   3   4       21.92       11.02      7.55 o 
 -10   3   4      136.09      135.76     51.69 o 
  -9   3   4       41.34       48.95     21.23 o 
  -8   3   4       50.69       53.26     11.74 o 
  -7   3   4      451.46      492.87     13.85 o 
  -6   3   4      937.27      959.28     14.39 o 
  -5   3   4        8.92       14.59      6.85 o 
  -4   3   4       21.73       28.13     10.17 o 
  -3   3   4      624.30      592.76     15.37 o 
  -2   3   4     2533.24     2533.96     35.71 o 
  -1   3   4      213.20      231.39     15.95 o 
   0   3   4      180.73      126.26     11.02 o 
   1   3   4        0.95        5.23      9.56 o 
   2   3   4       72.08       61.35     11.49 o 
   3   3   4      146.69      188.49     11.57 o 
   4   3   4       71.52       84.74     18.28 o 
   5   3   4      363.53      458.68     15.13 o 
   6   3   4       48.84       50.33     12.02 o 
   7   3   4       58.83        4.43     12.90 o 
   8   3   4       52.43        5.25      9.63 o 
   9   3   4        0.81        2.44     22.09 o 
 -12   4   4       13.86      -18.97     24.36 o 
 -11   4   4       20.12       13.24      7.71 o 
 -10   4   4        2.06        1.30      7.80 o 
  -9   4   4       22.54       16.86     10.70 o 
  -8   4   4      173.76      184.32     20.56 o 
  -7   4   4       72.34       66.26      8.96 o 
  -6   4   4      382.53      401.38     16.02 o 
  -5   4   4      778.10      764.71     14.54 o 
  -4   4   4      408.32      437.91     16.04 o 
  -3   4   4       44.65       39.83     11.86 o 
  -2   4   4     3660.78     3475.00     60.86 o 
  -1   4   4      172.59      165.18     13.00 o 
   0   4   4     1201.32     1050.90     34.59 o 
   1   4   4      257.74      328.69     14.73 o 
   2   4   4      234.44      199.57     13.54 o 
   3   4   4      286.24      361.45     46.61 o 
   4   4   4      166.75      198.97     14.13 o 
   5   4   4       65.51       49.60     13.39 o 
   6   4   4        2.70        7.99     15.21 o 
   7   4   4       61.23       -0.11      7.72 o 
   8   4   4        0.29        0.52      9.49 o 
   9   4   4        4.05       22.96     28.19 o 
 -12   5   4       11.84       51.15     28.36 o 
 -11   5   4        0.80       17.89     17.74 o 
 -10   5   4       38.79       34.67     19.47 o 
  -9   5   4        2.72       -5.15      7.28 o 
  -8   5   4      317.60      345.59     14.21 o 
  -7   5   4      497.46      521.46     14.77 o 
  -6   5   4      196.27      183.92     15.68 o 
  -5   5   4      937.24      963.04     28.15 o 
  -4   5   4       22.87       35.81      8.46 o 
  -3   5   4      153.96      164.35     16.06 o 
  -2   5   4        6.74        3.78     10.85 o 
  -1   5   4      470.82      505.36     28.36 o 
   0   5   4       13.16       13.63     17.35 o 
   1   5   4     1379.39     1505.24     28.36 o 
   2   5   4       31.07       17.28     13.65 o 
   3   5   4      414.40      478.50     19.26 o 
   4   5   4       55.89       63.33     14.97 o 
   5   5   4       91.55       84.46     14.33 o 
   6   5   4       93.51      101.53     25.93 o 
   7   5   4       20.98       25.54     18.70 o 
   8   5   4        7.15        0.78     11.23 o 
   9   5   4        0.63       -4.00     14.44 o 
 -11   6   4        0.36       34.27     24.01 o 
 -10   6   4        6.30        7.63     10.37 o 
  -9   6   4       31.54       22.32      9.30 o 
  -8   6   4       50.83       57.29     16.42 o 
  -7   6   4       37.31       27.75     11.92 o 
  -6   6   4      176.55      188.08     18.07 o 
  -5   6   4      503.59      517.87     15.01 o 
  -4   6   4      265.94      261.90     14.68 o 
  -3   6   4       10.73       -4.07     10.45 o 
  -2   6   4     1691.15     1579.01     77.71 o 
  -1   6   4      181.28      216.05     37.79 o 
   0   6   4      956.15      895.11     28.58 o 
   1   6   4        1.60        1.39     13.51 o 
   2   6   4      278.78      312.89     18.71 o 
   3   6   4      368.90      418.06     20.96 o 
   4   6   4       32.28       58.87     23.15 o 
   5   6   4       36.04       58.74     19.11 o 
   6   6   4       24.97       20.84     19.67 o 
   7   6   4       25.96       27.50     22.09 o 
   8   6   4        1.05       -6.08     14.78 o 
 -11   7   4        0.60        8.52     34.97 o 
 -10   7   4        0.54       -3.19     10.88 o 
  -9   7   4        0.31        4.04      7.41 o 
  -8   7   4      259.09      308.36     14.42 o 
  -7   7   4      176.50      162.96     13.83 o 
  -6   7   4      413.20      409.89     16.57 o 
  -5   7   4      328.06      337.25     16.54 o 
  -4   7   4      262.79      290.09     14.56 o 
  -3   7   4     1865.35     1886.60     34.93 o 
  -2   7   4      164.53      167.17     30.65 o 
  -1   7   4      337.34      384.19     32.85 o 
   0   7   4      254.55      244.98     27.69 o 
   1   7   4      203.07      259.06     23.63 o 
   2   7   4      286.08      314.82     25.41 o 
   3   7   4        1.20      -12.28     17.43 o 
   4   7   4       67.98       74.86     40.98 o 
   5   7   4       15.93       34.58     19.73 o 
   6   7   4       10.77        4.72     13.52 o 
   7   7   4        1.86        1.23     12.73 o 
 -11   8   4        1.91        8.35     23.14 o 
 -10   8   4       37.37       43.63     22.93 o 
  -9   8   4        9.01       -0.88      8.10 o 
  -8   8   4       56.65       68.25     11.12 o 
  -7   8   4       12.80       22.01     12.99 o 
  -6   8   4       18.56       33.60     10.89 o 
  -5   8   4      273.66      266.61     19.42 o 
  -4   8   4       98.29       90.31     13.32 o 
  -3   8   4        5.37       -4.07     12.61 o 
  -2   8   4       97.26      100.89     17.84 o 
  -1   8   4        0.34       -8.75     16.94 o 
   0   8   4      121.49      137.21     19.31 o 
   1   8   4       19.46       15.59     15.01 o 
   2   8   4        2.50        1.95     21.40 o 
   3   8   4       82.88       63.98     18.28 o 
   4   8   4       37.38       58.40     18.56 o 
   5   8   4       55.78       78.39     18.57 o 
   6   8   4       17.16      -16.25     17.32 o 
   7   8   4       13.44       14.86     46.02 o 
 -10   9   4        5.78       -1.77      8.41 o 
  -9   9   4       63.62       40.36     20.51 o 
  -8   9   4        1.00       -2.77     10.38 o 
  -7   9   4        1.25       -4.74     10.44 o 
  -6   9   4      178.85      167.77     20.57 o 
  -5   9   4       31.94       42.02     20.02 o 
  -4   9   4       15.25       16.81     13.21 o 
  -3   9   4        1.92        8.46     17.65 o 
  -2   9   4      154.77      139.04     20.00 o 
  -1   9   4       43.29       36.64     21.23 o 
   0   9   4      323.32      311.46     23.15 o 
   1   9   4        0.89        4.88     15.05 o 
   2   9   4       43.14       92.99     24.49 o 
   3   9   4        0.19       -1.54     18.35 o 
   4   9   4       52.67       30.73     29.23 o 
   5   9   4        4.45       39.29     18.72 o 
   6   9   4       10.10        1.15     15.11 o 
 -10  10   4       11.97       -2.89      8.36 o 
  -9  10   4        2.58        8.10     17.08 o 
  -8  10   4      153.33      194.43     35.70 o 
  -7  10   4       30.78       33.74     16.45 o 
  -6  10   4       95.23       87.67     15.04 o 
  -5  10   4        5.92       13.26     12.53 o 
  -4  10   4       84.35       91.40     15.85 o 
  -3  10   4      454.44      536.42     27.13 o 
  -2  10   4        0.03        8.84     19.51 o 
  -1  10   4      211.76      209.61     39.26 o 
   0  10   4        7.72       17.92     17.55 o 
   1  10   4      171.03      194.99    142.05 o 
   2  10   4        6.90       -0.24     14.21 o 
   3  10   4       39.81        2.33     16.63 o 
   4  10   4       24.59       27.18     20.71 o 
   5  10   4       20.02       18.08     24.28 o 
  -9  11   4       20.06       35.75     32.30 o 
  -8  11   4       25.14       26.58     12.64 o 
  -7  11   4        0.04        7.67     11.96 o 
  -6  11   4       24.04       18.39     14.83 o 
  -5  11   4       10.99        8.51     12.82 o 
  -4  11   4       80.98       89.56     37.09 o 
  -3  11   4       28.09       45.36     20.09 o 
  -2  11   4       11.18       18.44     18.37 o 
  -1  11   4        4.64       18.08     34.45 o 
   0  11   4       47.20       -0.52     15.37 o 
   1  11   4       43.26       -4.30     19.75 o 
   2  11   4       44.18        8.29     23.97 o 
   3  11   4       21.96        4.71     18.55 o 
   4  11   4       11.68      -10.73     20.23 o 
  -8  12   4        5.16        5.71     12.24 o 
  -7  12   4        1.20        2.31     11.89 o 
  -6  12   4       27.92       37.91     23.41 o 
  -5  12   4       73.82       73.99     30.32 o 
  -4  12   4        4.68       12.28     14.85 o 
  -3  12   4       85.37      109.47     39.59 o 
  -2  12   4        9.02        4.43     41.40 o 
  -1  12   4       77.39      145.71     25.34 o 
   0  12   4       68.15       58.42     53.60 o 
   1  12   4        1.54       -3.89     22.81 o 
   2  12   4       45.84       -0.33     19.93 o 
   3  12   4        4.66       11.30     25.60 o 
  -7  13   4        5.20        0.53     14.55 o 
  -6  13   4       25.82       58.18     27.92 o 
  -5  13   4        3.90       -7.76     16.71 o 
  -4  13   4        2.30       -7.93     17.36 o 
  -3  13   4       27.13       27.89     24.29 o 
  -2  13   4        3.11      -29.88     29.88 o 
  -1  13   4       22.98       -7.99     24.18 o 
   0  13   4        1.49        4.46     21.20 o 
   1  13   4       25.81       -1.34     19.58 o 
  -5  14   4        0.59       12.70     26.10 o 
  -4  14   4       12.90       -3.40     24.92 o 
  -3  14   4        2.38        8.05     18.93 o 
  -2  14   4       14.70       56.01     23.90 o 
  -1  14   4        1.94      -40.72     57.24 o 
   0 -15   5       53.03       21.96     18.05 o 
   1 -15   5        7.57       17.80     21.19 o 
   2 -15   5        4.52       29.02     17.03 o 
   3 -15   5       39.21       34.92     15.23 o 
  -3 -14   5        0.67       18.17     17.34 o 
  -2 -14   5       14.10       41.40     22.02 o 
  -1 -14   5       13.58        3.43     14.15 o 
   0 -14   5        3.02       12.09     13.86 o 
   1 -14   5        0.41       23.61     14.46 o 
   2 -14   5        4.46       36.58     15.86 o 
   3 -14   5        4.89      -14.46     14.46 o 
   4 -14   5        3.62        1.67     13.86 o 
   5 -14   5        3.45      -12.36     12.36 o 
  -5 -13   5       10.25      -19.84     30.44 o 
  -4 -13   5       19.46        1.68     18.55 o 
  -3 -13   5        2.20       23.86     33.28 o 
  -2 -13   5       10.80       14.53     13.53 o 
  -1 -13   5      114.07       85.04     34.73 o 
   0 -13   5       54.90       66.55     25.66 o 
   1 -13   5       15.49       37.35     15.22 o 
   2 -13   5       10.17       13.33     12.05 o 
   3 -13   5       85.33       56.12     13.39 o 
   4 -13   5        0.82       12.90     12.24 o 
   5 -13   5       29.08        4.93      9.47 o 
   6 -13   5       12.85      -17.83     17.83 o 
   7 -13   5        0.03        4.35     25.92 o 
  -6 -12   5        3.49        1.57     26.62 o 
  -5 -12   5        4.93       21.71     20.85 o 
  -4 -12   5        2.14        2.45     16.89 o 
  -3 -12   5        4.55       -1.61     18.96 o 
  -2 -12   5        0.85        5.59     11.73 o 
  -1 -12   5       20.63       26.72     12.69 o 
   0 -12   5      151.38      187.73     38.30 o 
   1 -12   5        6.00        6.21     10.56 o 
   2 -12   5       28.17       32.07     13.21 o 
   3 -12   5       63.58       46.84     13.15 o 
   4 -12   5       11.81        2.69     11.83 o 
   5 -12   5       40.32       25.71     10.04 o 
   6 -12   5        0.34       -0.25     11.75 o 
   7 -12   5        0.36       -2.26     23.14 o 
  -7 -11   5        6.29        2.08     26.62 o 
  -6 -11   5        2.18       -3.31     39.85 o 
  -5 -11   5       50.60       64.07     48.12 o 
  -4 -11   5       24.42       16.67     18.46 o 
  -3 -11   5       43.32       80.25     56.90 o 
  -2 -11   5       80.57       54.57     23.56 o 
  -1 -11   5      187.54      182.94     17.10 o 
   0 -11   5        0.61        5.39      9.49 o 
   1 -11   5       58.59       77.61     12.53 o 
   2 -11   5       71.11       68.64     16.26 o 
   3 -11   5       20.76       20.69     20.59 o 
   4 -11   5       48.70       57.59     10.99 o 
   5 -11   5       15.33       11.08     16.86 o 
   6 -11   5       31.88        0.34     28.36 o 
   7 -11   5        4.13       -2.96     22.96 o 
   8 -11   5       15.12       15.32     21.63 o 
  -8 -10   5        1.61       13.92     29.23 o 
  -7 -10   5       12.41        1.57     24.01 o 
  -6 -10   5        0.15       -3.13     24.18 o 
  -5 -10   5        6.59       -2.61     22.96 o 
  -4 -10   5       73.73       76.44     53.69 o 
  -3 -10   5       19.03        8.56     24.62 o 
  -2 -10   5       47.14       69.06     20.73 o 
  -1 -10   5       43.13       40.03     11.75 o 
   0 -10   5      321.37      386.12     15.96 o 
   1 -10   5      324.89      461.77     48.93 o 
   2 -10   5      174.57      203.84     14.50 o 
   3 -10   5      357.30      379.00     27.07 o 
   4 -10   5        4.74        2.89      7.37 o 
   5 -10   5      226.71      220.07     73.74 o 
   6 -10   5       25.68        0.38      8.15 o 
   7 -10   5        8.19        1.68     15.12 o 
   8 -10   5        9.70       -9.56     19.19 o 
   9 -10   5        1.28      -39.49     52.72 o 
  -8  -9   5        0.26       63.50     32.01 o 
  -7  -9   5       20.84        0.70     34.28 o 
  -6  -9   5        3.24       -2.44     21.40 o 
  -5  -9   5       11.07       -1.74     20.71 o 
  -4  -9   5       18.51       21.29     16.00 o 
  -3  -9   5      119.32      191.85     41.77 o 
  -2  -9   5      406.47      452.90     92.46 o 
  -1  -9   5       74.20       92.59     15.63 o 
   0  -9   5       32.58       29.26      9.50 o 
   1  -9   5       88.57      109.31     30.36 o 
   2  -9   5       22.78       28.22     17.10 o 
   3  -9   5       75.43       49.64      9.03 o 
   4  -9   5       93.96       40.35     18.53 o 
   5  -9   5        4.94       -8.16      8.16 o 
   6  -9   5        9.49        4.11      6.25 o 
   7  -9   5        0.05       17.48     16.51 o 
   8  -9   5       25.29       40.24     38.28 o 
   9  -9   5        0.29       28.36     45.93 o 
  -9  -8   5        0.21       49.75     29.76 o 
  -8  -8   5       47.61       97.79     30.10 o 
  -7  -8   5       27.65       -2.78     21.58 o 
  -6  -8   5       22.30       55.16     25.40 o 
  -5  -8   5      143.02      151.10     28.55 o 
  -4  -8   5        6.31        6.78     19.84 o 
  -3  -8   5       69.06       67.96     15.72 o 
  -2  -8   5      176.25      159.52     19.12 o 
  -1  -8   5       62.77       59.63      9.27 o 
   0  -8   5        9.39        5.78      8.19 o 
   1  -8   5       54.52       45.96      9.49 o 
   2  -8   5       68.83       94.20     12.28 o 
   3  -8   5      137.08      108.90     15.28 o 
   4  -8   5       34.68       39.64      9.68 o 
   5  -8   5      257.84      253.56     23.64 o 
   6  -8   5       21.40       20.78     12.78 o 
   7  -8   5      159.15      207.37     21.61 o 
   8  -8   5       23.49       47.33     25.40 o 
   9  -8   5        7.75       35.32     27.49 o 
  -9  -7   5       35.14       38.80     26.62 o 
  -8  -7   5       47.72       79.00     43.16 o 
  -7  -7   5       10.65       -3.65     19.48 o 
  -6  -7   5        0.58       30.44     34.80 o 
  -5  -7   5       30.42        6.44     18.79 o 
  -4  -7   5       34.86       53.77     21.41 o 
  -3  -7   5       95.39       89.80     33.94 o 
  -2  -7   5      287.74      346.96     19.93 o 
  -1  -7   5      250.71      267.50     13.74 o 
   0  -7   5      395.35      439.93     13.82 o 
   1  -7   5        6.20       14.31     13.14 o 
   2  -7   5      293.42      313.86     12.03 o 
   3  -7   5      221.09      255.75     12.30 o 
   4  -7   5      168.66      182.41      9.96 o 
   5  -7   5      355.87      292.10     33.72 o 
   6  -7   5        6.74       14.41     13.25 o 
   7  -7   5       78.94       82.49     24.36 o 
   8  -7   5        0.01       14.96     22.62 o 
   9  -7   5       20.27       84.39     30.10 o 
  10  -7   5        0.96      -30.97     30.97 o 
 -10  -6   5        9.09       28.49     16.96 o 
  -9  -6   5       32.85       44.15     12.72 o 
  -8  -6   5       11.97        2.14      8.97 o 
  -7  -6   5       43.58        6.61     18.79 o 
  -6  -6   5      150.23      163.80     39.17 o 
  -5  -6   5      571.54      605.61     32.78 o 
  -4  -6   5       31.91       47.51     19.67 o 
  -3  -6   5      264.17      265.94     35.88 o 
  -2  -6   5       18.88       26.70      6.75 o 
  -1  -6   5     1074.85      984.98     53.69 o 
   0  -6   5       18.38        2.83      9.72 o 
   1  -6   5      283.42      221.60     10.68 o 
   2  -6   5      282.16      237.32      8.87 o 
   3  -6   5      225.39      250.99     13.02 o 
   4  -6   5      166.64      149.87     12.52 o 
   5  -6   5       13.04        7.56      3.81 o 
   6  -6   5       94.93       99.73     21.76 o 
   7  -6   5       29.78       27.14     21.41 o 
   8  -6   5       47.86      108.41     27.49 o 
   9  -6   5        0.72      -21.22     24.88 o 
  10  -6   5        7.23       46.63     30.27 o 
 -10  -5   5       13.64        9.08     26.97 o 
  -9  -5   5        0.70       -2.17      8.82 o 
  -8  -5   5       60.61       50.09     10.86 o 
  -7  -5   5        1.64        4.25      7.39 o 
  -6  -5   5      407.76      337.18     41.65 o 
  -5  -5   5       18.95       25.75     17.57 o 
  -4  -5   5       88.96      112.11     30.99 o 
  -3  -5   5       16.12       22.45     15.14 o 
  -2  -5   5      488.98      511.31     23.13 o 
  -1  -5   5      107.04      114.47      9.53 o 
   0  -5   5     1222.27     1351.14     40.97 o 
   1  -5   5      407.17      380.92      8.68 o 
   2  -5   5      126.58      139.63      7.83 o 
   3  -5   5     1022.73     1101.42     21.96 o 
   4  -5   5       12.89        9.49      4.54 o 
   5  -5   5      364.52      416.99     24.92 o 
   6  -5   5      140.86      168.17     23.85 o 
   7  -5   5      366.56      499.83     32.75 o 
   8  -5   5       19.99        1.74     18.79 o 
   9  -5   5        7.92       -0.34     18.10 o 
  10  -5   5       13.32       -9.75     25.58 o 
 -11  -4   5        2.11       29.29     17.85 o 
 -10  -4   5        1.12       -9.97     17.59 o 
  -9  -4   5       84.43      118.14     22.02 o 
  -8  -4   5        6.78       10.96      7.49 o 
  -7  -4   5       27.14       20.98     11.71 o 
  -6  -4   5        9.11       26.41     16.53 o 
  -5  -4   5      405.33      410.66     25.10 o 
  -4  -4   5        8.57        2.61     12.00 o 
  -3  -4   5        3.03      -11.66     12.36 o 
  -2  -4   5      369.38      372.36      9.02 o 
  -1  -4   5      945.83      755.39     13.49 o 
   0  -4   5       30.36       15.40      4.56 o 
   1  -4   5        4.45       13.03      3.99 o 
   2  -4   5      277.66      193.61      6.43 o 
   3  -4   5        1.21       15.62      5.42 o 
   4  -4   5      373.19      350.38     12.15 o 
   5  -4   5       83.46       96.07     19.15 o 
   6  -4   5       10.17        7.31     16.36 o 
   7  -4   5      129.88      127.07     25.07 o 
   8  -4   5       18.82       -0.34     16.88 o 
   9  -4   5        1.82       -1.04     19.31 o 
  10  -4   5        0.04       -5.22     38.11 o 
 -11  -3   5        5.28       -4.91     21.40 o 
 -10  -3   5       87.17       68.09     14.91 o 
  -9  -3   5       12.46       19.75      9.41 o 
  -8  -3   5      144.17      180.10     12.79 o 
  -7  -3   5      184.63      204.68     10.68 o 
  -6  -3   5      550.37      551.35     13.84 o 
  -5  -3   5     1279.29     1198.88     16.90 o 
  -4  -3   5       80.38       94.26      5.97 o 
  -3  -3   5     2863.75     2780.23     72.79 o 
  -2  -3   5        1.17        5.96      1.88 o 
  -1  -3   5       15.65        4.89      4.02 o 
   0  -3   5     2699.80     2490.17     39.52 o 
   1  -3   5      624.99      627.97     13.29 o 
   2  -3   5       11.44        7.74      4.99 o 
   3  -3   5      227.21      290.87     13.86 o 
   4  -3   5        0.20        0.53      3.06 o 
   5  -3   5        5.92        3.65     13.57 o 
   6  -3   5       75.55       88.06     32.72 o 
   7  -3   5      155.92      140.31     25.77 o 
   8  -3   5       39.28        2.08     18.79 o 
   9  -3   5        2.00        5.57     34.62 o 
  10  -3   5       14.14       12.70     26.27 o 
 -11  -2   5       51.64       42.65     14.21 o 
 -10  -2   5       14.09       27.94     10.83 o 
  -9  -2   5       40.19       57.80     10.38 o 
  -8  -2   5       80.97       88.23     11.93 o 
  -7  -2   5        4.64        0.60      7.30 o 
  -6  -2   5      615.79      649.35     14.25 o 
  -5  -2   5        1.33       13.96      7.94 o 
  -4  -2   5     1240.44     1359.03     16.58 o 
  -3  -2   5      148.81      186.18     16.38 o 
  -2  -2   5      513.69      558.80     30.39 o 
  -1  -2   5      327.25      350.01      6.04 o 
   0  -2   5      430.27      483.91     11.21 o 
   1  -2   5      467.88      406.36     21.64 o 
   2  -2   5      150.24       95.02      6.38 o 
   3  -2   5      850.61      844.55     30.07 o 
   4  -2   5      159.68      149.96     15.23 o 
   5  -2   5        0.59        1.32      4.52 o 
   6  -2   5       55.57       57.43     19.49 o 
   7  -2   5      281.81      389.43     30.66 o 
   8  -2   5       27.27        6.44     20.35 o 
   9  -2   5       11.34       -7.65     35.15 o 
  10  -2   5        9.31       -3.48     24.19 o 
 -11  -1   5       18.73        0.24      7.50 o 
 -10  -1   5       13.69        5.21     10.65 o 
  -9  -1   5       84.90       71.82     10.60 o 
  -8  -1   5       28.51       30.05     11.56 o 
  -7  -1   5      122.07      122.47      8.42 o 
  -6  -1   5      227.23      234.38     14.51 o 
  -5  -1   5      381.05      364.95     16.29 o 
  -4  -1   5      139.92      123.91      7.14 o 
  -3  -1   5      586.41      490.23     19.91 o 
  -2  -1   5      474.36      438.73     15.74 o 
  -1  -1   5     3714.68     3572.61     68.43 o 
   0  -1   5      576.32      529.59     12.22 o 
   1  -1   5      659.05      656.24     17.83 o 
   2  -1   5      489.77      427.71      9.23 o 
   3  -1   5       50.68       50.49      6.93 o 
   4  -1   5      448.51      560.23     15.10 o 
   5  -1   5       60.60       67.50      4.01 o 
   6  -1   5        7.31       13.02      5.78 o 
   7  -1   5       60.80       72.04     23.85 o 
   8  -1   5        3.16        8.52     20.71 o 
   9  -1   5        0.07       -0.34     18.44 o 
  10  -1   5        0.13      -11.31     26.27 o 
 -12   0   5        3.67        4.57     10.12 o 
 -11   0   5        6.26       11.86     11.39 o 
 -10   0   5       35.87       12.95      9.55 o 
  -9   0   5        3.41        0.99      9.08 o 
  -8   0   5       65.47       88.39     10.21 o 
  -7   0   5       52.87       56.41     10.79 o 
  -6   0   5     1459.54     1609.69     31.54 o 
  -5   0   5       33.60       36.69      4.33 o 
  -4   0   5      845.75      823.04     18.14 o 
  -3   0   5     1909.45     1912.74     18.55 o 
  -2   0   5     5009.09     5063.77     52.09 o 
  -1   0   5     4155.72     4116.43     64.72 o 
   0   0   5        9.56       17.33     11.44 o 
   1   0   5       21.25       12.74      7.65 o 
   2   0   5        0.06       14.72      7.40 o 
   3   0   5      111.90      140.46     11.17 o 
   4   0   5        8.09       15.25      6.17 o 
   5   0   5       76.50       75.17      5.97 o 
   6   0   5      117.95      124.39     18.53 o 
   7   0   5       53.99       45.70      7.16 o 
   8   0   5       21.06       18.79     35.84 o 
   9   0   5        3.19        5.91     22.62 o 
  10   0   5        5.73      -13.57     26.79 o 
 -12   1   5        6.50       51.50     36.36 o 
 -11   1   5       34.77        0.96      8.11 o 
 -10   1   5        0.55        0.16      9.22 o 
  -9   1   5       86.30       99.55     12.11 o 
  -8   1   5        5.15       -3.54      8.06 o 
  -7   1   5       19.78       23.24     15.14 o 
  -6   1   5      227.43      249.32      8.51 o 
  -5   1   5      366.13      322.09      9.36 o 
  -4   1   5       29.23       49.09      8.20 o 
  -3   1   5      224.28      234.33      8.91 o 
  -2   1   5     6023.77     5960.83     73.25 o 
  -1   1   5       76.98       78.35     11.52 o 
   0   1   5     2391.02     2285.29     30.93 o 
   1   1   5      799.24      796.17     21.38 o 
   2   1   5      750.53      629.03     15.68 o 
   3   1   5      229.37      221.59     15.51 o 
   4   1   5      568.11      685.34     16.24 o 
   5   1   5        0.69        3.95      5.66 o 
   6   1   5        0.24        4.24      5.30 o 
   7   1   5       32.37       23.81      8.13 o 
   8   1   5        4.06        3.80      5.94 o 
   9   1   5        1.93       -3.48     35.32 o 
 -12   2   5        4.80       62.28     38.28 o 
 -11   2   5        0.00        1.63      7.45 o 
 -10   2   5       20.95       17.94     13.20 o 
  -9   2   5       12.66       28.76     12.38 o 
  -8   2   5       21.71       18.81     17.32 o 
  -7   2   5       53.47       44.52      8.55 o 
  -6   2   5      433.77      413.42     35.82 o 
  -5   2   5       15.78       24.91      6.23 o 
  -4   2   5     1276.62     1323.51     26.53 o 
  -3   2   5     1981.93     2017.19     28.61 o 
  -2   2   5     1192.06     1142.47     20.84 o 
  -1   2   5     1431.66     1278.17     21.62 o 
   0   2   5        0.17       12.95     10.12 o 
   1   2   5     2532.56     2625.23     32.65 o 
   2   2   5      737.40      728.54     16.23 o 
   3   2   5       44.90       67.12      9.41 o 
   4   2   5      184.18      228.93     17.52 o 
   5   2   5       41.62       30.91     13.35 o 
   6   2   5       30.75       43.97     13.24 o 
   7   2   5       15.20        9.54      9.31 o 
   8   2   5       20.15       16.86      7.90 o 
   9   2   5        0.02       -7.48     24.36 o 
 -12   3   5       14.04       36.54     24.36 o 
 -11   3   5       23.96        9.08     12.76 o 
 -10   3   5       44.26       38.76     35.49 o 
  -9   3   5      156.08      191.56     14.71 o 
  -8   3   5        7.73       -2.56      7.49 o 
  -7   3   5      108.41       91.10     11.41 o 
  -6   3   5     1456.28     1475.26     23.76 o 
  -5   3   5      561.41      619.83     13.17 o 
  -4   3   5       63.41       55.68      8.91 o 
  -3   3   5      475.49      470.89     42.94 o 
  -2   3   5       56.18      106.50     11.75 o 
  -1   3   5      196.28      172.38     12.86 o 
   0   3   5      666.81      641.58     17.54 o 
   1   3   5        5.42       16.62     11.17 o 
   2   3   5       79.96       90.76     13.20 o 
   3   3   5       20.40       18.68      9.59 o 
   4   3   5      245.20      297.36     16.45 o 
   5   3   5       13.00        8.79     10.10 o 
   6   3   5        0.28        0.73      8.86 o 
   7   3   5      143.24      117.72     66.75 o 
   8   3   5        2.38        2.89      8.92 o 
   9   3   5        6.90       -2.44     24.36 o 
 -12   4   5       31.51       60.90     28.01 o 
 -11   4   5       58.04       29.26     33.84 o 
 -10   4   5        0.90        6.74     13.61 o 
  -9   4   5      111.62      105.70     11.52 o 
  -8   4   5       66.38       73.65     11.97 o 
  -7   4   5        1.20       -7.35      7.35 o 
  -6   4   5      332.76      341.57     21.25 o 
  -5   4   5       55.61       66.54      9.68 o 
  -4   4   5      568.91      592.41     17.53 o 
  -3   4   5        1.81        7.36      9.47 o 
  -2   4   5      422.21      455.46     20.25 o 
  -1   4   5      183.80      169.21     16.36 o 
   0   4   5      216.90      189.93     14.22 o 
   1   4   5      546.20      552.11     18.19 o 
   2   4   5      589.84      713.88     41.01 o 
   3   4   5      169.46      202.27     15.59 o 
   4   4   5      239.43      294.93     24.21 o 
   5   4   5        1.48        9.87     10.06 o 
   6   4   5      159.51      190.06     14.85 o 
   7   4   5        1.67        4.32     14.69 o 
   8   4   5        2.91       -3.66     10.80 o 
 -11   5   5        3.73       -1.21     19.84 o 
 -10   5   5        3.22       -7.73     11.90 o 
  -9   5   5       12.30        9.89      7.90 o 
  -8   5   5        5.91       21.35     10.48 o 
  -7   5   5       28.04       34.36      9.88 o 
  -6   5   5      124.16      160.54     14.41 o 
  -5   5   5        8.48        7.27     11.08 o 
  -4   5   5     1251.17     1200.18     24.15 o 
  -3   5   5      651.62      638.46     20.92 o 
  -2   5   5      377.04      463.41     36.18 o 
  -1   5   5      548.03      499.79     28.27 o 
   0   5   5      286.70      305.94     17.62 o 
   1   5   5      265.89      249.65     17.25 o 
   2   5   5       20.36       27.93     19.84 o 
   3   5   5      436.44      521.88     45.23 o 
   4   5   5        9.61       11.73     13.70 o 
   5   5   5       88.21      116.32     24.20 o 
   6   5   5       44.85       58.88     13.75 o 
   7   5   5        4.70       -5.14     12.81 o 
   8   5   5        6.01       -0.44     11.16 o 
 -11   6   5       12.96        4.44     11.36 o 
 -10   6   5        0.25        3.92      9.35 o 
  -9   6   5      211.21      245.41     22.63 o 
  -8   6   5       46.67       60.79     10.14 o 
  -7   6   5       26.58       25.21     10.69 o 
  -6   6   5       68.19       63.17     12.05 o 
  -5   6   5      153.90      100.34     14.84 o 
  -4   6   5       84.49      102.09     13.16 o 
  -3   6   5      234.49      222.24     28.12 o 
  -2   6   5      515.64      601.84     26.97 o 
  -1   6   5       14.27       15.84     13.26 o 
   0   6   5      484.29      537.57     22.74 o 
   1   6   5       19.68       20.88     13.78 o 
   2   6   5      284.69      276.40     23.29 o 
   3   6   5       21.52       21.12     13.87 o 
   4   6   5      161.11      183.72    105.93 o 
   5   6   5        2.43      -13.47     13.47 o 
   6   6   5       12.09       12.07     15.15 o 
   7   6   5       14.84       -0.14     11.26 o 
   8   6   5        1.45       -4.78     12.66 o 
 -11   7   5        6.07       15.81     12.84 o 
 -10   7   5        6.61       22.40     11.34 o 
  -9   7   5       79.40       70.00     13.59 o 
  -8   7   5       20.63       24.64      9.98 o 
  -7   7   5        0.41        3.14      9.89 o 
  -6   7   5        9.78       20.10     11.24 o 
  -5   7   5      139.79      130.36     23.83 o 
  -4   7   5      740.97      734.42     24.98 o 
  -3   7   5       32.87       37.93     15.25 o 
  -2   7   5      320.45      325.26     22.73 o 
  -1   7   5      962.42      941.77     33.86 o 
   0   7   5       20.73       42.70     16.30 o 
   1   7   5      957.52     1071.86     42.96 o 
   2   7   5      169.11      203.06     19.85 o 
   3   7   5       73.20       94.25     38.38 o 
   4   7   5       43.56       45.10     18.53 o 
   5   7   5       32.32        8.80     14.32 o 
   6   7   5       46.50       99.35     21.47 o 
   7   7   5        0.73       -8.94     22.72 o 
 -11   8   5        9.05        7.48     11.69 o 
 -10   8   5       14.83        9.39     11.20 o 
  -9   8   5       29.89       19.65     11.57 o 
  -8   8   5       68.59       78.91     16.43 o 
  -7   8   5        0.23       -8.68     11.17 o 
  -6   8   5      106.00      159.78     22.20 o 
  -5   8   5        0.10       -7.21     11.63 o 
  -4   8   5        1.79       -2.68     10.80 o 
  -3   8   5      158.38      141.57     23.51 o 
  -2   8   5       63.56       95.10     18.70 o 
  -1   8   5        0.52        2.23     13.65 o 
   0   8   5       22.57       45.25     17.65 o 
   1   8   5       63.99       80.80     22.19 o 
   2   8   5        4.66       16.89     19.53 o 
   3   8   5        5.06       12.30     20.01 o 
   4   8   5       25.48       29.75     21.54 o 
   5   8   5       42.32       81.79     23.30 o 
   6   8   5        2.65       23.99     21.31 o 
 -10   9   5       22.45       24.39     18.42 o 
  -9   9   5      100.55      111.66     16.70 o 
  -8   9   5        2.39        4.97     13.94 o 
  -7   9   5      314.69      344.19     25.34 o 
  -6   9   5       96.99      111.38     29.45 o 
  -5   9   5       55.48       47.79     13.72 o 
  -4   9   5      658.37      781.47     41.68 o 
  -3   9   5       19.39       16.54     19.34 o 
  -2   9   5       34.85       80.43     23.40 o 
  -1   9   5       44.30       49.56     18.89 o 
   0   9   5       57.65       61.59     31.00 o 
   1   9   5        2.72        9.78     16.40 o 
   2   9   5       43.62        7.77     16.84 o 
   3   9   5       14.12       -3.59     15.84 o 
   4   9   5       28.47       29.67     26.71 o 
   5   9   5        0.95       -0.91     14.66 o 
 -10  10   5       16.82       22.01     11.83 o 
  -9  10   5        0.04       -6.76     15.15 o 
  -8  10   5       31.69       29.91     14.26 o 
  -7  10   5       17.83        8.70     15.77 o 
  -6  10   5       24.10       10.71     14.46 o 
  -5  10   5        3.79       11.88     12.94 o 
  -4  10   5      169.15      209.77     18.57 o 
  -3  10   5        4.91       23.57     21.58 o 
  -2  10   5       17.33       36.56     22.96 o 
  -1  10   5      166.73      156.34     28.46 o 
   0  10   5        2.40        2.94     18.77 o 
   1  10   5      222.62      280.63     26.56 o 
   2  10   5       11.30        3.65     21.52 o 
   3  10   5       85.96        3.39     21.57 o 
   4  10   5        6.26       27.13     20.22 o 
   5  10   5        8.77      -15.51     22.36 o 
  -9  11   5       40.77       37.81     23.04 o 
  -8  11   5       12.60       23.82     30.68 o 
  -7  11   5       23.25       17.07     18.06 o 
  -6  11   5       15.74       14.92     17.95 o 
  -5  11   5      138.74      257.69     40.35 o 
  -4  11   5       37.99       26.01     19.26 o 
  -3  11   5        3.63      -20.79     20.79 o 
  -2  11   5      106.06      184.05     29.49 o 
  -1  11   5       19.27        6.44     18.42 o 
   0  11   5        1.52       -8.00     22.11 o 
   1  11   5       55.48      -15.49     25.91 o 
   2  11   5       28.47      -11.03     20.96 o 
   3  11   5        1.57        3.24     18.36 o 
  -8  12   5        5.80       17.64     17.20 o 
  -7  12   5        2.28        7.31     14.31 o 
  -6  12   5        0.74       15.97     15.84 o 
  -5  12   5       24.32       20.31     19.00 o 
  -4  12   5        0.01        1.71     21.61 o 
  -3  12   5        6.96      -23.14     23.14 o 
  -2  12   5        0.35       12.30     32.80 o 
  -1  12   5      109.79      141.71     26.95 o 
   0  12   5        0.65       -5.75     24.03 o 
   1  12   5        0.20       -3.39     22.13 o 
   2  12   5       34.43        7.15     21.11 o 
  -6  13   5       15.54       40.39     18.61 o 
  -5  13   5        1.28      -12.48     16.97 o 
  -4  13   5        2.74       -3.65     18.67 o 
  -3  13   5        0.39        0.95     21.14 o 
  -2  13   5        7.05       62.79     31.56 o 
  -1  13   5        0.13       62.98     32.24 o 
   0  13   5        0.56       -4.89     21.09 o 
   0 -15   6       11.61        7.83     14.72 o 
   1 -15   6        0.20        0.64     18.02 o 
   2 -15   6       11.67       10.61     19.19 o 
  -3 -14   6        1.43       12.40     18.05 o 
  -2 -14   6        7.77        0.34     14.60 o 
  -1 -14   6        7.21       10.94     13.61 o 
   0 -14   6        1.50       17.76     14.00 o 
   1 -14   6        5.27        9.29     14.37 o 
   2 -14   6        1.00       21.45     13.06 o 
   3 -14   6        0.70        6.19     11.34 o 
   4 -14   6        0.64       16.81     41.93 o 
   5 -14   6        5.71        7.13     18.61 o 
  -4 -13   6       14.73       15.80     16.32 o 
  -3 -13   6        0.36      -20.81     20.81 o 
  -2 -13   6       13.63       14.50     13.18 o 
  -1 -13   6       44.21       39.11     16.48 o 
   0 -13   6        5.59        4.38     12.62 o 
   1 -13   6        1.96       -2.83     10.95 o 
   2 -13   6        2.13      -10.38     21.13 o 
   3 -13   6        3.39       -6.10     10.49 o 
   4 -13   6        9.65        8.08     13.25 o 
   5 -13   6       15.91       23.20     41.50 o 
   6 -13   6        0.00       -1.91     36.01 o 
  -6 -12   6        0.02       -3.13     44.89 o 
  -5 -12   6        4.46        1.04     41.06 o 
  -4 -12   6        3.89        1.74     26.10 o 
  -3 -12   6       32.64       49.00     20.89 o 
  -2 -12   6       27.27       19.57     12.85 o 
  -1 -12   6        0.89      -10.00     12.26 o 
   0 -12   6        7.47       18.35     16.17 o 
   1 -12   6       36.49       45.57     12.48 o 
   2 -12   6       30.26       57.82     12.33 o 
   3 -12   6        0.54        7.34     15.04 o 
   4 -12   6       94.60       82.80     15.97 o 
   5 -12   6       12.80       -6.28     18.10 o 
   6 -12   6       12.35       -2.68      9.31 o 
   7 -12   6        3.71        0.70     22.09 o 
  -7 -11   6        0.39       -2.44     27.66 o 
  -6 -11   6        9.36       -0.70     25.05 o 
  -5 -11   6       20.67       -1.04     23.49 o 
  -4 -11   6       72.73        0.00     31.85 o 
  -3 -11   6       45.42       71.72     61.77 o 
  -2 -11   6        3.54      -19.11     22.75 o 
  -1 -11   6       68.55       67.79     12.47 o 
   0 -11   6        6.22       -0.19      9.22 o 
   1 -11   6      134.76      165.53     17.40 o 
   2 -11   6       26.78       26.85     42.10 o 
   3 -11   6       38.34       18.60     15.58 o 
   4 -11   6       16.21       25.20     36.10 o 
   5 -11   6        5.55        2.49     15.41 o 
   6 -11   6       16.30       -3.62      8.22 o 
   7 -11   6       10.06      -23.06     23.06 o 
   8 -11   6       10.30       41.48     40.36 o 
  -7 -10   6       21.60        0.70     37.93 o 
  -6 -10   6        0.35       -0.70     21.75 o 
  -5 -10   6       46.60       -3.65     23.83 o 
  -4 -10   6       73.76       -4.00     23.49 o 
  -3 -10   6       22.81       -1.61      8.95 o 
  -2 -10   6       17.79       28.13     11.62 o 
  -1 -10   6        5.71       19.17      9.69 o 
   0 -10   6      227.06      272.84     16.50 o 
   1 -10   6       18.62       10.73     12.34 o 
   2 -10   6       21.99       13.58     11.64 o 
   3 -10   6        0.07       -4.50     10.52 o 
   4 -10   6      183.24      166.14     19.57 o 
   5 -10   6       48.51       21.06     10.71 o 
   6 -10   6       36.07       21.21     13.46 o 
   7 -10   6       48.24       32.19     33.15 o 
   8 -10   6        0.18       61.77     31.67 o 
  -8  -9   6        7.70       -0.17     20.01 o 
  -7  -9   6       42.22       -2.78     23.15 o 
  -6  -9   6        5.76        0.53     31.67 o 
  -5  -9   6       33.64       -2.44     21.05 o 
  -4  -9   6        0.18      -17.92     24.01 o 
  -3  -9   6        5.03        7.72     14.01 o 
  -2  -9   6        5.38        5.01     10.96 o 
  -1  -9   6      312.54      359.95     27.17 o 
   0  -9   6      133.59      143.76     28.38 o 
   1  -9   6       34.36       14.78     20.80 o 
   2  -9   6        2.84        8.89     12.65 o 
   3  -9   6      272.28      282.92     19.97 o 
   4  -9   6       49.34       56.25     13.63 o 
   5  -9   6       19.04        5.71      5.40 o 
   6  -9   6      142.43      153.87     59.01 o 
   7  -9   6       16.36       28.74     26.10 o 
   8  -9   6       22.08       75.68     45.41 o 
   9  -9   6        0.77       36.88     30.27 o 
  -9  -8   6        4.64       36.36     29.76 o 
  -8  -8   6       49.04       14.27     40.20 o 
  -7  -8   6       10.01        4.35     22.45 o 
  -6  -8   6      111.29        1.74     32.89 o 
  -5  -8   6       20.15       41.42     24.36 o 
  -4  -8   6      111.46      110.17     26.28 o 
  -3  -8   6      414.41      419.07     32.93 o 
  -2  -8   6      205.21      194.68     12.50 o 
  -1  -8   6      120.41      124.20     11.42 o 
   0  -8   6      409.10      370.38     18.60 o 
   1  -8   6      164.47      177.67     45.35 o 
   2  -8   6       54.59       85.44     11.57 o 
   3  -8   6       11.30       28.31      8.60 o 
   4  -8   6       23.55       12.39      7.78 o 
   5  -8   6       11.43        3.99      4.69 o 
   6  -8   6        1.07        0.04      2.94 o 
   7  -8   6       66.39       76.74     25.40 o 
   8  -8   6        0.08       59.67     43.15 o 
   9  -8   6       26.67       78.82     49.76 o 
  -9  -7   6       56.98       46.59     15.54 o 
  -8  -7   6       13.00       13.10     10.65 o 
  -7  -7   6       44.48       40.37     24.53 o 
  -6  -7   6       90.52       40.37     37.07 o 
  -5  -7   6      139.26      193.75     27.85 o 
  -4  -7   6       98.84       84.94     23.67 o 
  -3  -7   6       10.34       12.03     13.57 o 
  -2  -7   6       31.10       20.61     16.01 o 
  -1  -7   6        5.91        7.04     12.53 o 
   0  -7   6      428.29      423.68     17.26 o 
   1  -7   6       47.24       67.56      9.70 o 
   2  -7   6      249.02      233.20     13.79 o 
   3  -7   6        0.00       25.44      8.79 o 
   4  -7   6      155.07      176.30     15.65 o 
   5  -7   6        0.07        4.69      6.73 o 
   6  -7   6       31.37       59.51     21.75 o 
   7  -7   6       48.85       49.94     37.42 o 
   8  -7   6       28.24       72.39     42.63 o 
   9  -7   6       15.74        5.22     37.58 o 
 -10  -6   6       16.33       40.14     22.62 o 
  -9  -6   6       34.35       38.60     12.14 o 
  -8  -6   6        5.51        7.37     19.14 o 
  -7  -6   6       43.01       21.43     13.14 o 
  -6  -6   6      149.35      194.28     26.81 o 
  -5  -6   6      114.77      158.94     25.24 o 
  -4  -6   6       89.87       70.48     21.75 o 
  -3  -6   6      239.35      304.57     49.21 o 
  -2  -6   6      293.98      254.89     13.76 o 
  -1  -6   6      618.89      619.42     15.71 o 
   0  -6   6        9.64       17.79      7.33 o 
   1  -6   6      240.90      260.99      9.69 o 
   2  -6   6      275.25      305.60     15.70 o 
   3  -6   6      327.58      297.02     19.71 o 
   4  -6   6      323.67      317.17     24.81 o 
   5  -6   6        3.67        7.58      2.83 o 
   6  -6   6      353.63      425.92     29.79 o 
   7  -6   6       10.01        2.08     28.53 o 
   8  -6   6       30.66      121.80     44.54 o 
   9  -6   6        4.07       69.08     29.23 o 
 -10  -5   6        7.96       35.44     19.89 o 
  -9  -5   6       34.20       24.66     13.48 o 
  -8  -5   6        0.42        5.03     12.34 o 
  -7  -5   6       37.96       28.15     20.33 o 
  -6  -5   6      309.66      301.63     25.00 o 
  -5  -5   6       47.57       58.12     19.84 o 
  -4  -5   6      918.66      934.58     49.77 o 
  -3  -5   6        0.02       -1.84      3.20 o 
  -2  -5   6     1325.26     1221.02     49.55 o 
  -1  -5   6      195.38      162.39      7.00 o 
   0  -5   6      243.82      207.72      7.46 o 
   1  -5   6        1.21        2.39      3.86 o 
   2  -5   6       10.33       18.25      5.30 o 
   3  -5   6       78.90       68.62      6.86 o 
   4  -5   6       42.81       58.54      9.08 o 
   5  -5   6       56.85       35.70      5.45 o 
   6  -5   6      130.31      121.66     35.86 o 
   7  -5   6       57.54        2.08     27.50 o 
   8  -5   6        1.07        1.40     18.61 o 
   9  -5   6        3.06       -0.87     20.01 o 
  10  -5   6        3.01        2.61     23.66 o 
 -11  -4   6        5.08      -22.49     24.90 o 
 -10  -4   6       65.04       57.41     15.21 o 
  -9  -4   6       89.61       93.12     11.06 o 
  -8  -4   6        3.02       14.17      9.65 o 
  -7  -4   6      399.60      381.04     13.11 o 
  -6  -4   6        7.61       15.38      7.57 o 
  -5  -4   6      193.59      216.71      9.70 o 
  -4  -4   6       24.53       30.36     12.81 o 
  -3  -4   6      236.81      242.03     10.11 o 
  -2  -4   6       19.86       22.62      3.25 o 
  -1  -4   6        1.88       10.80      4.66 o 
   0  -4   6      216.47      187.99      6.81 o 
   1  -4   6       43.61       55.34      7.73 o 
   2  -4   6        4.54       -0.90      4.55 o 
   3  -4   6      172.07      160.30      7.41 o 
   4  -4   6      250.36      271.35     10.48 o 
   5  -4   6      133.10       83.42     42.21 o 
   6  -4   6       11.65       38.80     30.97 o 
   7  -4   6        0.19        2.26     27.66 o 
   8  -4   6       25.47       -9.57     21.41 o 
   9  -4   6        1.08        1.91     20.88 o 
  10  -4   6        1.60        0.00     30.80 o 
 -11  -3   6       30.05       50.83     25.25 o 
 -10  -3   6       12.09       18.40     11.45 o 
  -9  -3   6        0.03        4.28      9.36 o 
  -8  -3   6      101.87      139.17     23.82 o 
  -7  -3   6       43.13       35.40      6.92 o 
  -6  -3   6      439.24      429.85     32.05 o 
  -5  -3   6      123.84      138.44     10.71 o 
  -4  -3   6      171.64      145.26     15.18 o 
  -3  -3   6      908.03      995.60     29.91 o 
  -2  -3   6      782.40      606.49     23.59 o 
  -1  -3   6     2506.58     2660.67     98.22 o 
   0  -3   6       43.41       29.63      5.90 o 
   1  -3   6      160.54      188.30      8.43 o 
   2  -3   6     1005.07     1077.45     19.23 o 
   3  -3   6       52.46       65.65      9.40 o 
   4  -3   6       69.51       59.72      6.42 o 
   5  -3   6      105.14      100.76      6.12 o 
   6  -3   6       10.70      -12.00     17.40 o 
   7  -3   6       21.62       -2.96     28.53 o 
   8  -3   6       15.51       -0.87     18.27 o 
   9  -3   6        3.14        0.87     20.88 o 
  10  -3   6        3.88        8.01     26.62 o 
 -11  -2   6       18.77        7.35     13.42 o 
 -10  -2   6        0.25        3.17      9.67 o 
  -9  -2   6      211.00      226.36     14.73 o 
  -8  -2   6       10.44        7.10      9.11 o 
  -7  -2   6      148.49      184.86     11.27 o 
  -6  -2   6      486.95      466.84     14.27 o 
  -5  -2   6      227.51      267.21     14.90 o 
  -4  -2   6      460.03      409.41     21.97 o 
  -3  -2   6        9.61       19.31     13.40 o 
  -2  -2   6     4706.51     4325.21     68.43 o 
  -1  -2   6       18.27       27.23      3.75 o 
   0  -2   6      883.79      787.62     40.02 o 
   1  -2   6       40.89       64.56      5.82 o 
   2  -2   6      123.39      162.61      6.57 o 
   3  -2   6       15.42       34.18      4.94 o 
   4  -2   6       67.57       64.13     14.38 o 
   5  -2   6      279.04      344.69     11.86 o 
   6  -2   6       10.64       30.97     19.84 o 
   7  -2   6       15.49        2.96     28.53 o 
   8  -2   6        2.40       -4.87     20.35 o 
   9  -2   6        1.36       -3.13     35.32 o 
 -11  -1   6       17.03       11.99     10.92 o 
 -10  -1   6       46.74       33.82     11.76 o 
  -9  -1   6       60.60       55.76     16.52 o 
  -8  -1   6        0.58       -6.71      7.53 o 
  -7  -1   6      425.71      474.23     20.17 o 
  -6  -1   6       44.43       45.34     10.48 o 
  -5  -1   6      610.31      695.21     38.07 o 
  -4  -1   6       96.95      123.77     26.81 o 
  -3  -1   6      125.22      120.09     65.91 o 
  -2  -1   6      106.25      112.44     20.45 o 
  -1  -1   6      142.98      145.34     12.39 o 
   0  -1   6       14.92       22.53      7.49 o 
   1  -1   6     2384.10     2137.46     31.32 o 
   2  -1   6       41.38       53.91     16.10 o 
   3  -1   6      671.92      730.12     11.47 o 
   4  -1   6      337.64      356.16     12.07 o 
   5  -1   6      168.43      239.24     12.76 o 
   6  -1   6      280.79      316.05     24.00 o 
   7  -1   6        8.13       -0.34     16.18 o 
   8  -1   6       21.74        2.96     20.71 o 
   9  -1   6        1.01       19.31     25.92 o 
 -12   0   6        0.05        8.35     13.26 o 
 -11   0   6        3.87       -4.55      9.89 o 
 -10   0   6        9.53        7.29      9.55 o 
  -9   0   6       55.72       51.73     11.63 o 
  -8   0   6      164.88      184.02     12.57 o 
  -7   0   6       34.06       43.28      8.80 o 
  -6   0   6      533.32      520.54     21.97 o 
  -5   0   6      115.96      118.29      8.75 o 
  -4   0   6      139.77      138.40      5.06 o 
  -3   0   6      199.70      153.63      5.06 o 
  -2   0   6     2257.70     2103.70     32.36 o 
  -1   0   6      214.80      232.73     15.77 o 
   0   0   6     2256.31     2195.66     28.24 o 
   1   0   6      322.56      245.36     12.30 o 
   2   0   6      155.88      184.25     11.12 o 
   3   0   6      597.67      710.38     29.15 o 
   4   0   6        0.09       17.58     10.07 o 
   5   0   6        4.73       10.35     13.05 o 
   6   0   6       26.87       35.13      5.08 o 
   7   0   6       19.16       10.12      5.80 o 
   8   0   6        4.35        4.70     33.06 o 
   9   0   6        4.49        6.78     24.88 o 
 -12   1   6       14.60        9.13     15.57 o 
 -11   1   6        2.70       -1.69      8.58 o 
 -10   1   6       38.61       40.62     12.85 o 
  -9   1   6      149.57      164.44     14.22 o 
  -8   1   6      273.96      286.87     21.87 o 
  -7   1   6      215.48      261.59     14.57 o 
  -6   1   6      130.68      124.66     26.29 o 
  -5   1   6      805.47      809.90     19.09 o 
  -4   1   6       35.60       59.32      7.53 o 
  -3   1   6      691.41      547.30     18.70 o 
  -2   1   6     1557.39     1454.84     23.92 o 
  -1   1   6      143.76      160.17     13.53 o 
   0   1   6     1097.77     1109.50     20.09 o 
   1   1   6      490.82      516.07     28.96 o 
   2   1   6      930.10      977.84     18.51 o 
   3   1   6       30.63       18.77     12.36 o 
   4   1   6      135.70      136.03     15.13 o 
   5   1   6       18.47       15.82      8.46 o 
   6   1   6       90.27       98.06      8.06 o 
   7   1   6        0.21       -1.43      7.16 o 
   8   1   6       16.55       21.58     25.40 o 
   9   1   6        5.66       13.92     40.53 o 
 -12   2   6        0.11       -5.71     14.14 o 
 -11   2   6        1.74        4.86      9.58 o 
 -10   2   6       89.84       55.59     21.16 o 
  -9   2   6        7.31        6.61      9.90 o 
  -8   2   6        0.77       -0.92      6.10 o 
  -7   2   6      155.64      196.09     18.15 o 
  -6   2   6       10.43       13.18      6.84 o 
  -5   2   6       20.35       13.61      6.30 o 
  -4   2   6       26.45       27.87      9.06 o 
  -3   2   6        0.91       -2.99     10.51 o 
  -2   2   6        4.25        3.72      8.30 o 
  -1   2   6       21.33       21.83     11.51 o 
   0   2   6     1162.02     1185.20     29.68 o 
   1   2   6      391.88      382.94     14.57 o 
   2   2   6       13.08       42.08     15.92 o 
   3   2   6      932.38     1147.85     25.05 o 
   4   2   6        4.40        4.14      9.88 o 
   5   2   6       70.81      115.77     13.38 o 
   6   2   6       88.19      104.66     13.40 o 
   7   2   6       26.90       15.22     16.26 o 
   8   2   6       12.22       -3.65     23.32 o 
   9   2   6        0.37        4.87     25.40 o 
 -12   3   6        9.69       12.96     13.85 o 
 -11   3   6       21.56       10.43     10.58 o 
 -10   3   6        2.72       17.89     12.06 o 
  -9   3   6       96.30       89.00     15.05 o 
  -8   3   6      198.81      204.76     15.93 o 
  -7   3   6      138.65      139.68     12.03 o 
  -6   3   6       19.04       20.79      9.99 o 
  -5   3   6      397.29      415.01     13.33 o 
  -4   3   6      186.70      192.23     11.86 o 
  -3   3   6       45.52       44.82     15.66 o 
  -2   3   6      231.46      208.96     14.62 o 
  -1   3   6       90.88       93.67     12.54 o 
   0   3   6        7.46       -2.31     11.66 o 
   1   3   6       24.17       35.78     11.12 o 
   2   3   6      168.06      197.62     30.99 o 
   3   3   6       15.80       30.48     12.88 o 
   4   3   6      111.29      101.42     12.53 o 
   5   3   6        0.64        0.53     15.83 o 
   6   3   6       45.25       36.91     30.28 o 
   7   3   6        5.83       -2.20      8.89 o 
   8   3   6        1.81        0.87      9.92 o 
 -12   4   6       50.83        0.47     14.48 o 
 -11   4   6        7.87        0.87     13.40 o 
 -10   4   6       25.28       18.65     18.44 o 
  -9   4   6      112.93      114.03     14.62 o 
  -8   4   6      490.75      535.25     17.62 o 
  -7   4   6      440.50      490.12     16.57 o 
  -6   4   6        4.33       -1.26      9.48 o 
  -5   4   6      508.80      495.51     16.24 o 
  -4   4   6      214.36      216.23     16.82 o 
  -3   4   6      634.75      675.48     33.68 o 
  -2   4   6       42.36       70.24     13.65 o 
  -1   4   6       96.64       92.76     14.33 o 
   0   4   6      158.75      200.19     19.15 o 
   1   4   6      170.66      166.22     18.19 o 
   2   4   6       55.92       51.60     15.55 o 
   3   4   6      119.20      118.98     14.46 o 
   4   4   6       29.41       50.07     12.63 o 
   5   4   6      121.73      157.41     18.53 o 
   6   4   6       63.87       23.67     18.62 o 
   7   4   6        0.02       -1.52      8.84 o 
   8   4   6       16.28       11.88     12.09 o 
 -11   5   6        4.43      -12.55     13.48 o 
 -10   5   6       47.72       12.70     14.42 o 
  -9   5   6       16.37       21.71     12.17 o 
  -8   5   6      138.29      150.50     11.74 o 
  -7   5   6       87.07      108.00     15.57 o 
  -6   5   6       12.94        3.85     12.95 o 
  -5   5   6       68.76       66.82     12.20 o 
  -4   5   6       25.70       26.59     13.07 o 
  -3   5   6      191.55      211.38     17.54 o 
  -2   5   6      244.24      199.21     21.10 o 
  -1   5   6      155.93      170.75     27.27 o 
   0   5   6      683.49      732.70     27.64 o 
   1   5   6      276.03      348.69     23.20 o 
   2   5   6       98.72      119.47     16.12 o 
   3   5   6      268.28      299.01     18.73 o 
   4   5   6       30.75       45.60     32.63 o 
   5   5   6      124.34      152.27     22.80 o 
   6   5   6        7.30       19.52     15.44 o 
   7   5   6       22.66        6.62     13.96 o 
 -11   6   6        9.18        3.78     19.13 o 
 -10   6   6       19.11        9.43      9.36 o 
  -9   6   6       74.28       73.88     13.20 o 
  -8   6   6       31.39       52.80     11.80 o 
  -7   6   6      235.04      283.03     15.52 o 
  -6   6   6       59.91       51.71     12.47 o 
  -5   6   6      525.58      561.66     17.41 o 
  -4   6   6       50.09       38.32     17.57 o 
  -3   6   6      564.92      629.61     24.79 o 
  -2   6   6      429.77      381.05     31.55 o 
  -1   6   6      253.44      331.55     24.34 o 
   0   6   6      474.47      533.09     27.62 o 
   1   6   6       44.31       20.67     17.86 o 
   2   6   6      355.11      435.58     26.04 o 
   3   6   6        5.16       21.98     16.88 o 
   4   6   6       52.64       53.16     19.27 o 
   5   6   6       19.59       -2.37     21.49 o 
   6   6   6       35.74       48.60     18.67 o 
   7   6   6        2.04       -4.93     12.35 o 
 -11   7   6        0.05        8.49     20.44 o 
 -10   7   6       86.61       66.45     24.07 o 
  -9   7   6        0.43       -8.46      9.75 o 
  -8   7   6      164.82      184.02     24.61 o 
  -7   7   6      129.17      167.16     13.74 o 
  -6   7   6      106.55      110.87     14.74 o 
  -5   7   6      228.81      214.35     16.53 o 
  -4   7   6        3.14        8.75     16.56 o 
  -3   7   6       89.52      128.14     19.06 o 
  -2   7   6       12.47        8.79     14.76 o 
  -1   7   6       15.08       25.57     26.19 o 
   0   7   6       38.89       28.41     19.15 o 
   1   7   6      352.59      381.19     38.84 o 
   2   7   6        4.03       -6.80     21.66 o 
   3   7   6      121.48      150.04     44.64 o 
   4   7   6        4.90        1.70     20.10 o 
   5   7   6       41.97       41.45     16.88 o 
   6   7   6        9.42       44.06     21.22 o 
 -10   8   6        3.48        7.42     12.14 o 
  -9   8   6       21.82        5.87     16.93 o 
  -8   8   6       40.15       52.20     14.29 o 
  -7   8   6        8.29       26.57     12.07 o 
  -6   8   6      161.30      181.52     23.48 o 
  -5   8   6        0.22       10.52     14.85 o 
  -4   8   6       19.15        8.51     14.83 o 
  -3   8   6       50.73       27.41     16.98 o 
  -2   8   6       49.23       80.91     19.06 o 
  -1   8   6       19.24      -13.51     21.14 o 
   0   8   6        5.65       10.64     15.57 o 
   1   8   6       55.72       68.21     19.07 o 
   2   8   6       16.26       28.72     18.04 o 
   3   8   6        4.11       11.33     17.24 o 
   4   8   6        5.82       28.65     17.73 o 
   5   8   6       26.39       14.46     16.61 o 
   6   8   6        2.68       30.96     34.02 o 
 -10   9   6       29.72       42.98     16.71 o 
  -9   9   6       17.91       32.17     12.76 o 
  -8   9   6       80.95      100.13     17.34 o 
  -7   9   6      115.57      161.49     24.32 o 
  -6   9   6       17.87       12.38     13.88 o 
  -5   9   6      355.25      415.99     50.67 o 
  -4   9   6        7.83       12.08     16.23 o 
  -3   9   6      180.66      220.80     23.69 o 
  -2   9   6      741.35      783.16     36.91 o 
  -1   9   6       98.82       91.38     21.10 o 
   0   9   6       58.91       59.62     50.12 o 
   1   9   6      133.41       -3.24     16.72 o 
   2   9   6       44.27        2.34     16.27 o 
   3   9   6       10.85       -7.36     21.84 o 
   4   9   6        0.38       12.08     20.79 o 
   5   9   6        1.29      -27.49     27.49 o 
  -9  10   6        1.96       39.55     22.61 o 
  -8  10   6       96.53      186.35     56.21 o 
  -7  10   6       12.28       33.83     16.39 o 
  -6  10   6       46.18       34.69     17.07 o 
  -5  10   6        4.89        9.27     15.96 o 
  -4  10   6       16.69       50.99     51.59 o 
  -3  10   6      108.37      136.94     23.69 o 
  -2  10   6       97.84      103.15     30.02 o 
  -1  10   6       19.25        0.63     15.56 o 
   0  10   6        1.60        0.26     17.54 o 
   1  10   6       55.71       -6.20     22.98 o 
   2  10   6        1.33        2.19     17.81 o 
   3  10   6       31.98        2.51     17.40 o 
   4  10   6        1.17      -16.26     19.99 o 
  -8  11   6        0.65       11.83     14.50 o 
  -7  11   6        8.40       28.02     16.24 o 
  -6  11   6        0.48      -15.84     15.84 o 
  -5  11   6       98.73       51.06     39.23 o 
  -4  11   6        0.90      -17.21     29.28 o 
  -3  11   6       30.79       10.95     19.86 o 
  -2  11   6       19.77       68.72     23.47 o 
  -1  11   6      162.72      157.11    127.24 o 
   0  11   6        6.72        1.92     28.31 o 
   1  11   6        0.04        7.93     21.21 o 
   2  11   6       31.86        2.52     19.15 o 
   3  11   6        0.51        5.09     23.52 o 
  -7  12   6        2.99      -18.22     18.22 o 
  -6  12   6       65.94       77.18     41.45 o 
  -5  12   6       35.44       28.74     21.09 o 
  -4  12   6       18.44       22.87     18.38 o 
  -3  12   6        1.37        4.08     19.76 o 
  -2  12   6        5.89        0.45     17.98 o 
  -1  12   6       92.07       81.01     99.02 o 
   0  12   6        4.26       11.37     26.03 o 
   1  12   6        3.74       -1.00     20.21 o 
  -5  13   6        0.67        6.77     18.37 o 
  -4  13   6        3.83       41.82     32.54 o 
  -3  13   6        0.58       10.72     24.70 o 
  -2  13   6       15.41       14.88     25.31 o 
  -1  13   6        2.04        1.04     28.36 o 
  -2 -14   7        0.21      -18.98     50.19 o 
  -1 -14   7        4.74       11.02     20.73 o 
   0 -14   7        3.87       35.32     19.10 o 
   1 -14   7        1.53        7.26     14.62 o 
   2 -14   7        1.50       22.45     18.88 o 
   3 -14   7       10.77       35.71     27.84 o 
   4 -14   7        0.18       19.84     28.19 o 
  -4 -13   7       19.54       65.12     42.19 o 
  -3 -13   7        5.78       53.14     86.99 o 
  -2 -13   7        5.20       40.25     34.19 o 
  -1 -13   7        0.04       20.51     47.67 o 
   0 -13   7        8.97       11.13     13.90 o 
   1 -13   7       20.11       32.86     15.42 o 
   2 -13   7        1.76       -1.05     14.71 o 
   3 -13   7        1.85        1.45     12.11 o 
   4 -13   7        0.41      -11.21     17.23 o 
   5 -13   7        6.14       12.15     20.79 o 
  -5 -12   7       13.18       -2.44     12.52 o 
  -4 -12   7        1.31       14.94     18.85 o 
  -3 -12   7       33.84       62.94     34.36 o 
  -2 -12   7        0.08       39.34     19.00 o 
  -1 -12   7       17.64       -1.61     47.50 o 
   0 -12   7        0.72       -1.86     15.00 o 
   1 -12   7        6.87       16.09     24.97 o 
   2 -12   7        4.87       25.85     13.97 o 
   3 -12   7       23.58       22.89     14.03 o 
   4 -12   7       23.10       12.40     30.02 o 
   5 -12   7        0.29      -15.99     15.99 o 
   6 -12   7       28.98       66.29     29.58 o 
  -6 -11   7       18.93        1.21     25.75 o 
  -5 -11   7        0.17       -4.00     25.92 o 
  -4 -11   7       20.27       41.34     24.36 o 
  -3 -11   7       51.94       77.55     15.84 o 
  -2 -11   7       89.43      101.32     19.52 o 
  -1 -11   7        9.88        8.31     20.35 o 
   0 -11   7       21.78       36.59     17.40 o 
   1 -11   7       88.02       91.59     26.46 o 
   2 -11   7        1.18        1.40     10.58 o 
   3 -11   7       67.77       40.16     16.85 o 
   4 -11   7       14.09       36.59     15.41 o 
   5 -11   7       19.62        8.00     18.88 o 
   6 -11   7       28.59       -0.17     18.61 o 
   7 -11   7       20.60       28.92     26.71 o 
  -7 -10   7       25.42       -2.08     26.10 o 
  -6 -10   7        4.90       -1.57     37.06 o 
  -5 -10   7       88.94        3.14     25.06 o 
  -4 -10   7       43.93       78.83     12.66 o 
  -3 -10   7       73.91       81.28     12.68 o 
  -2 -10   7       88.08       71.49     40.37 o 
  -1 -10   7       55.75       50.39     12.01 o 
   0 -10   7      265.65      305.29     19.42 o 
   1 -10   7       61.30       61.77     12.89 o 
   2 -10   7       89.92       84.05     16.07 o 
   3 -10   7        3.22        8.12     14.09 o 
   4 -10   7        3.64       22.18     15.00 o 
   5 -10   7        2.48        2.19      6.71 o 
   6 -10   7        3.37       -8.18     15.86 o 
   7 -10   7        4.35       84.90     46.10 o 
   8 -10   7        6.86        7.65     26.45 o 
  -8  -9   7        9.73        0.34     35.15 o 
  -7  -9   7       65.26       -3.83     25.40 o 
  -6  -9   7       55.94       -1.91     22.97 o 
  -5  -9   7      141.61      146.55     50.65 o 
  -4  -9   7        3.08        2.20      7.55 o 
  -3  -9   7       32.57       12.25     12.09 o 
  -2  -9   7        0.10       10.49     11.22 o 
  -1  -9   7        7.63        7.00     11.86 o 
   0  -9   7       58.68       58.20     17.66 o 
   1  -9   7        0.54       -5.14     18.53 o 
   2  -9   7       35.08       41.45     13.27 o 
   3  -9   7        1.18        5.46     19.14 o 
   4  -9   7        3.48       -1.98      6.44 o 
   5  -9   7        0.30        1.27      7.04 o 
   6  -9   7       19.00       20.15     12.51 o 
   7  -9   7       31.40       80.22     41.42 o 
   8  -9   7       10.28        5.05     23.14 o 
  -9  -8   7       13.14       62.51     22.12 o 
  -8  -8   7       11.23       -3.04     12.44 o 
  -7  -8   7        1.01        6.26     23.14 o 
  -6  -8   7       64.34       80.40     28.54 o 
  -5  -8   7        0.02      -26.96     37.41 o 
  -4  -8   7       41.13       77.18      9.38 o 
  -3  -8   7       18.85       11.45      7.28 o 
  -2  -8   7      108.14       99.47     13.59 o 
  -1  -8   7      197.93      183.67     11.78 o 
   0  -8   7      191.82      228.06     16.43 o 
   1  -8   7       17.99        7.07     13.29 o 
   2  -8   7       77.67       47.41     24.96 o 
   3  -8   7      294.08      266.63     23.60 o 
   4  -8   7        0.36        5.85      6.45 o 
   5  -8   7       39.13       28.88      6.69 o 
   6  -8   7      106.05      171.44     39.51 o 
   7  -8   7        5.50       84.03     40.19 o 
   8  -8   7        3.02       67.33     27.66 o 
  -9  -7   7       45.19       58.43     24.66 o 
  -8  -7   7        0.09       17.44     10.96 o 
  -7  -7   7       59.59       80.36      9.47 o 
  -6  -7   7        4.95      -12.53     21.92 o 
  -5  -7   7      319.69      368.20     49.46 o 
  -4  -7   7      142.57      167.43     27.59 o 
  -3  -7   7      278.05      277.37     31.87 o 
  -2  -7   7      248.42      224.82     13.11 o 
  -1  -7   7      147.83      141.60     12.68 o 
   0  -7   7       47.81       60.16     11.82 o 
   1  -7   7       57.42       84.34      9.95 o 
   2  -7   7      461.04      440.35     19.25 o 
   3  -7   7        0.91        7.65      5.88 o 
   4  -7   7       28.00       25.22      6.19 o 
   5  -7   7       20.47       11.54      5.42 o 
   6  -7   7        0.34       19.84     30.44 o 
   7  -7   7        0.45      -36.71     36.71 o 
   8  -7   7        4.32        1.21     31.31 o 
   9  -7   7        0.84       81.42     49.24 o 
 -10  -6   7       24.98       23.75     24.44 o 
  -9  -6   7        0.90      -12.02     12.30 o 
  -8  -6   7        8.14       17.20     12.91 o 
  -7  -6   7       60.72       49.31     19.29 o 
  -6  -6   7      165.69      175.57     11.31 o 
  -5  -6   7      231.72      245.17     43.88 o 
  -4  -6   7        4.77       15.13      8.52 o 
  -3  -6   7      189.66      199.97     14.89 o 
  -2  -6   7      200.56      182.25     10.30 o 
  -1  -6   7      117.44      113.93      8.05 o 
   0  -6   7       88.56      122.60      9.78 o 
   1  -6   7       13.85       11.41      5.04 o 
   2  -6   7       19.31       19.48      6.82 o 
   3  -6   7      199.75      217.65     31.93 o 
   4  -6   7       32.39       15.13      5.13 o 
   5  -6   7        5.25        7.55      5.62 o 
   6  -6   7       45.66       78.13     34.28 o 
   7  -6   7       11.72       -1.57     28.19 o 
   8  -6   7       35.00       -1.04     29.93 o 
   9  -6   7        1.16       79.68     48.54 o 
 -10  -5   7        0.53       23.00     19.14 o 
  -9  -5   7       50.03       61.75     12.88 o 
  -8  -5   7        4.58       26.90     16.05 o 
  -7  -5   7       80.13      102.79     22.79 o 
  -6  -5   7       14.62       17.86      6.35 o 
  -5  -5   7      225.31      209.70      9.16 o 
  -4  -5   7        2.73       11.33     14.18 o 
  -3  -5   7      268.94      148.09     79.77 o 
  -2  -5   7     1379.02     1406.16     26.82 o 
  -1  -5   7      226.80      205.94      9.71 o 
   0  -5   7     1846.97     2135.62     20.32 o 
   1  -5   7       11.01       -1.78      5.75 o 
   2  -5   7      189.31      178.30     15.84 o 
   3  -5   7      211.25      211.10     13.15 o 
   4  -5   7      217.78      172.07     22.52 o 
   5  -5   7        1.82       -1.10      4.48 o 
   6  -5   7        0.95        6.44     16.70 o 
   7  -5   7        5.52        1.04     26.97 o 
   8  -5   7        0.06       -1.21     30.44 o 
   9  -5   7        1.00        3.48     23.14 o 
 -11  -4   7        3.62       11.04     28.79 o 
 -10  -4   7       22.95       12.41     15.39 o 
  -9  -4   7        0.40       12.91     15.82 o 
  -8  -4   7      141.72      148.02     13.66 o 
  -7  -4   7      275.39      288.52     26.94 o 
  -6  -4   7      175.56      169.58     16.86 o 
  -5  -4   7      657.65      660.81     30.00 o 
  -4  -4   7       46.66       44.07     19.91 o 
  -3  -4   7     1405.09     1307.24     30.35 o 
  -2  -4   7       59.34       47.51     15.84 o 
  -1  -4   7      626.33      494.60      9.28 o 
   0  -4   7      329.01      315.17     12.30 o 
   1  -4   7        0.54        4.58     10.70 o 
   2  -4   7       25.71       20.76      8.92 o 
   3  -4   7        1.16        2.81      4.79 o 
   4  -4   7       14.52       19.43      9.16 o 
   5  -4   7        0.51        5.15      3.22 o 
   6  -4   7        1.11       23.66     18.97 o 
   7  -4   7       27.56        1.74     28.53 o 
   8  -4   7        8.17        1.57     19.84 o 
   9  -4   7        3.58        2.96     23.32 o 
 -11  -3   7        2.07        9.55     21.92 o 
 -10  -3   7        5.22       19.38     15.89 o 
  -9  -3   7      135.94      130.95     11.40 o 
  -8  -3   7       75.55       65.68     10.44 o 
  -7  -3   7       94.56       70.58     10.07 o 
  -6  -3   7      640.39      664.24     44.23 o 
  -5  -3   7        1.02        7.23     12.40 o 
  -4  -3   7        1.15        1.91     13.05 o 
  -3  -3   7      786.33      808.82     29.52 o 
  -2  -3   7       33.87       78.49     15.84 o 
  -1  -3   7      255.96      266.38     11.23 o 
   0  -3   7      104.91      117.09      9.77 o 
   1  -3   7       35.26       48.17     18.89 o 
   2  -3   7      484.98      452.21     12.72 o 
   3  -3   7      246.03      308.69     11.34 o 
   4  -3   7        3.19        3.05      5.48 o 
   5  -3   7        5.68        2.52      3.28 o 
   6  -3   7        0.82        3.13     16.87 o 
   7  -3   7       13.95        1.40     28.71 o 
   8  -3   7        0.93       -0.87     18.97 o 
   9  -3   7        1.54       -2.44     22.79 o 
 -11  -2   7       26.18       18.37     21.18 o 
 -10  -2   7        0.03        3.99     11.32 o 
  -9  -2   7        1.70        0.10      7.49 o 
  -8  -2   7       10.15       15.55      9.61 o 
  -7  -2   7       92.82       96.73      9.61 o 
  -6  -2   7       19.28        0.74      2.87 o 
  -5  -2   7      429.52      367.92     24.92 o 
  -4  -2   7       19.35      -15.49     15.49 o 
  -3  -2   7      144.41      135.45     17.93 o 
  -2  -2   7      149.11      123.28      7.32 o 
  -1  -2   7      166.53      128.55     10.54 o 
   0  -2   7     1685.90     1740.50     26.87 o 
   1  -2   7      706.11      730.66     21.42 o 
   2  -2   7     1335.53     1314.74     16.63 o 
   3  -2   7      210.19      226.41     12.35 o 
   4  -2   7      263.95      281.12     12.89 o 
   5  -2   7        6.83        8.12      5.71 o 
   6  -2   7       91.54       83.43      6.81 o 
   7  -2   7        5.08       -6.78     32.54 o 
   8  -2   7        0.69        1.40     20.01 o 
   9  -2   7        2.90       -3.65     37.41 o 
 -11  -1   7        0.02       10.27      9.78 o 
 -10  -1   7       54.60       31.33     10.33 o 
  -9  -1   7        4.94        0.47      8.42 o 
  -8  -1   7       34.52       24.71      8.07 o 
  -7  -1   7       44.19       41.40     13.48 o 
  -6  -1   7      268.06      306.22     24.91 o 
  -5  -1   7      280.95      291.25     24.39 o 
  -4  -1   7      122.13      143.45     19.50 o 
  -3  -1   7      917.43      816.81      8.71 o 
  -2  -1   7        0.40       11.26     11.03 o 
  -1  -1   7      978.90      978.32     21.61 o 
   0  -1   7       63.18       69.94     19.40 o 
   1  -1   7        8.92       15.03      7.67 o 
   2  -1   7       12.05       21.25      9.17 o 
   3  -1   7      347.11      368.68     11.42 o 
   4  -1   7       42.69       60.87      9.41 o 
   5  -1   7       92.90      125.61      6.79 o 
   6  -1   7      106.71      123.42      6.68 o 
   7  -1   7       10.49       -0.17     16.88 o 
   8  -1   7       16.64       -5.39     22.62 o 
   9  -1   7        0.10        0.70     22.45 o 
 -11   0   7       24.57       16.03     10.17 o 
 -10   0   7       21.24       11.02      9.03 o 
  -9   0   7      200.27      210.39     14.20 o 
  -8   0   7      107.24       54.68     46.99 o 
  -7   0   7        5.72       -5.05     24.53 o 
  -6   0   7       42.52       64.92     30.11 o 
  -5   0   7        6.75        1.94      5.13 o 
  -4   0   7       20.02       29.32      7.69 o 
  -3   0   7      195.98      200.32     14.09 o 
  -2   0   7       83.10       92.27     11.45 o 
  -1   0   7       78.99       73.66     10.64 o 
   0   0   7      179.20      142.24     13.65 o 
   1   0   7       77.78       97.39     17.84 o 
   2   0   7     1412.96     1438.50     29.82 o 
   3   0   7       80.66       85.29     16.71 o 
   4   0   7      413.32      542.16     17.95 o 
   5   0   7      124.83      148.88      9.87 o 
   6   0   7        6.20       10.91      6.11 o 
   7   0   7       24.44       15.57      6.85 o 
   8   0   7        0.09        3.31     34.97 o 
   9   0   7        2.08       -3.48     24.53 o 
 -11   1   7        0.03       -1.01      8.30 o 
 -10   1   7        7.53       16.17     10.22 o 
  -9   1   7        3.25       15.91     10.23 o 
  -8   1   7      334.69      345.04     25.43 o 
  -7   1   7       14.21       12.80      8.70 o 
  -6   1   7      166.40      185.54      8.67 o 
  -5   1   7      245.65      275.85     19.31 o 
  -4   1   7      855.34      846.81     13.95 o 
  -3   1   7     1669.49     1649.11     37.67 o 
  -2   1   7       90.35       87.16     12.40 o 
  -1   1   7      703.52      659.50     21.37 o 
   0   1   7       90.42       65.06     10.87 o 
   1   1   7      433.44      469.05     17.97 o 
   2   1   7      909.75     1087.74     21.09 o 
   3   1   7       32.29       33.61     11.16 o 
   4   1   7      164.78      241.51     14.52 o 
   5   1   7        0.04       -4.95      8.64 o 
   6   1   7       43.62       65.48      8.43 o 
   7   1   7        0.01        1.22      6.20 o 
   8   1   7        4.20        2.08     21.58 o 
 -11   2   7       19.97        5.02     15.31 o 
 -10   2   7       19.62       37.93     19.31 o 
  -9   2   7      111.81      106.00     33.07 o 
  -8   2   7      203.86      200.57     16.68 o 
  -7   2   7       85.06       91.17      9.16 o 
  -6   2   7      564.56      628.13     19.89 o 
  -5   2   7       43.13       51.96      8.00 o 
  -4   2   7      898.09      879.19     19.62 o 
  -3   2   7      800.70      835.46     28.14 o 
  -2   2   7       16.20       11.09     20.10 o 
  -1   2   7      269.30      266.26     15.41 o 
   0   2   7       52.62       31.42     17.78 o 
   1   2   7       47.38       44.94     11.28 o 
   2   2   7        8.65       -0.95      9.06 o 
   3   2   7       22.49        3.12      8.73 o 
   4   2   7      104.92      159.31     12.92 o 
   5   2   7       84.59       72.61     12.89 o 
   6   2   7        8.14       14.76      9.93 o 
   7   2   7       34.80       16.96     12.79 o 
   8   2   7        0.12        1.57     23.14 o 
 -11   3   7       65.95        0.17     22.45 o 
 -10   3   7       20.33       22.79     18.27 o 
  -9   3   7      149.74      130.01     17.93 o 
  -8   3   7        1.14       -0.37      7.54 o 
  -7   3   7       69.36       81.17     10.64 o 
  -6   3   7       61.17       53.18     11.31 o 
  -5   3   7       15.14       13.03     11.80 o 
  -4   3   7        4.25        9.10      8.08 o 
  -3   3   7       47.17       50.89     16.72 o 
  -2   3   7      151.17      148.39     15.26 o 
  -1   3   7        6.18       -2.90     10.13 o 
   0   3   7      307.23      309.48     17.68 o 
   1   3   7       23.84       36.07     12.53 o 
   2   3   7       51.48       67.53     20.74 o 
   3   3   7       16.39       34.93     12.11 o 
   4   3   7       85.58       94.94     14.01 o 
   5   3   7        0.24        1.44     11.22 o 
   6   3   7       71.20      109.84     19.64 o 
   7   3   7       13.68       15.90     13.48 o 
   8   3   7       15.85       14.27     28.71 o 
 -11   4   7       14.65       -4.35     26.97 o 
 -10   4   7       27.95       18.40     12.17 o 
  -9   4   7        1.20        5.16      9.77 o 
  -8   4   7       99.09      119.61     19.87 o 
  -7   4   7       87.75       83.33     10.61 o 
  -6   4   7      490.22      497.79     19.46 o 
  -5   4   7       66.89       83.62     16.33 o 
  -4   4   7      258.63      281.49     22.68 o 
  -3   4   7      667.05      730.98     40.41 o 
  -2   4   7      108.66      112.16     15.91 o 
  -1   4   7      643.07      673.23     23.11 o 
   0   4   7      159.60      195.29     20.73 o 
   1   4   7      187.07      203.06     17.29 o 
   2   4   7      264.43      375.83     29.29 o 
   3   4   7       24.27       24.76     15.22 o 
   4   4   7       19.41       31.29     20.95 o 
   5   4   7       18.46       14.35     14.04 o 
   6   4   7       17.43       27.58     14.44 o 
   7   4   7        5.43        4.05     12.55 o 
 -11   5   7       42.24       15.68     17.23 o 
 -10   5   7        0.11        7.04     15.39 o 
  -9   5   7      125.46      117.36     17.86 o 
  -8   5   7      268.00      268.94     14.31 o 
  -7   5   7       60.45       61.93     10.76 o 
  -6   5   7      533.73      532.83     18.12 o 
  -5   5   7       15.98       25.48     11.01 o 
  -4   5   7      195.91      187.68     22.02 o 
  -3   5   7      151.23      172.16     18.35 o 
  -2   5   7      115.57      103.86     20.31 o 
  -1   5   7       88.35       95.87     16.95 o 
   0   5   7        0.95        7.83     13.22 o 
   1   5   7      194.06      211.98     51.97 o 
   2   5   7      178.32      169.50     21.37 o 
   3   5   7       14.36       25.20     13.92 o 
   4   5   7        1.39      -10.88     13.27 o 
   5   5   7      103.09       86.22     19.63 o 
   6   5   7        2.83        2.62     11.23 o 
   7   5   7       13.87       14.25     19.75 o 
 -11   6   7       31.34        8.24     13.53 o 
 -10   6   7       17.80       11.07     11.38 o 
  -9   6   7       50.53       42.27     17.97 o 
  -8   6   7        0.20       11.01     10.34 o 
  -7   6   7       17.77       20.61     13.43 o 
  -6   6   7        3.76       25.83     14.19 o 
  -5   6   7       47.82       43.56     13.57 o 
  -4   6   7       11.32       18.07     14.66 o 
  -3   6   7      113.64      118.24     18.76 o 
  -2   6   7       21.95       30.65     19.62 o 
  -1   6   7      118.05      138.55     19.14 o 
   0   6   7       39.33       31.14     16.11 o 
   1   6   7       56.07       89.67     17.66 o 
   2   6   7      240.32      289.85     25.12 o 
   3   6   7       41.66       56.01     26.85 o 
   4   6   7       40.95       51.19     26.90 o 
   5   6   7        3.25        7.20     15.91 o 
   6   6   7        8.20       58.46     32.79 o 
 -10   7   7       15.35       34.73     12.30 o 
  -9   7   7       13.64        7.52     11.66 o 
  -8   7   7       55.05       84.97     21.85 o 
  -7   7   7       56.70       56.12     14.10 o 
  -6   7   7      354.37      388.73     17.53 o 
  -5   7   7       63.66       59.13     14.96 o 
  -4   7   7      428.59      490.86     29.26 o 
  -3   7   7      275.18      299.75     31.61 o 
  -2   7   7       80.12       97.70     23.45 o 
  -1   7   7        5.35        4.88     14.45 o 
   0   7   7       51.02       45.85     20.88 o 
   1   7   7       31.45       26.23     20.21 o 
   2   7   7        5.74       18.00     16.52 o 
   3   7   7        2.69        6.15     20.35 o 
   4   7   7        0.11       45.88     17.89 o 
   5   7   7       19.97       62.80     28.29 o 
   6   7   7        0.59       37.30     26.56 o 
 -10   8   7        2.75       25.66     13.76 o 
  -9   8   7       88.81      121.52     27.86 o 
  -8   8   7        6.11       -0.96     11.23 o 
  -7   8   7       81.57       80.48     18.20 o 
  -6   8   7      111.16       91.95     16.49 o 
  -5   8   7      111.76      104.22     16.64 o 
  -4   8   7      219.15      210.00     27.13 o 
  -3   8   7       71.40       77.01     26.02 o 
  -2   8   7      219.78      263.01     38.47 o 
  -1   8   7       62.67       61.69     20.17 o 
   0   8   7       87.18      112.47     25.19 o 
   1   8   7       69.73       26.46     31.76 o 
   2   8   7        1.77        2.04     15.61 o 
   3   8   7       34.98       72.03     21.20 o 
   4   8   7        0.18        4.16     15.41 o 
   5   8   7        0.14       38.03     24.01 o 
  -9   9   7        2.29       -0.23     14.16 o 
  -8   9   7       21.71       41.37     18.94 o 
  -7   9   7       14.67       40.94     16.25 o 
  -6   9   7       19.95       15.87     13.40 o 
  -5   9   7       14.85       20.28     13.81 o 
  -4   9   7       58.11       49.49     36.02 o 
  -3   9   7       34.71       12.52     18.21 o 
  -2   9   7        1.96       -2.27     16.17 o 
  -1   9   7      268.64      305.86     26.84 o 
   0   9   7       59.83       -4.31     20.34 o 
   1   9   7       10.55       -8.43     22.50 o 
   2   9   7       47.74      -10.15     19.34 o 
   3   9   7        3.15       -7.68     18.43 o 
   4   9   7        7.50       23.42     19.31 o 
  -9  10   7       11.64       13.68     18.13 o 
  -8  10   7       90.30      120.41     20.80 o 
  -7  10   7       11.88       34.17     18.10 o 
  -6  10   7       99.62       81.06     54.14 o 
  -5  10   7       74.94       41.73     33.96 o 
  -4  10   7      107.05       98.84     69.18 o 
  -3  10   7        1.20      -15.37     23.34 o 
  -2  10   7      138.56      121.43     24.54 o 
  -1  10   7        1.58        2.22     20.02 o 
   0  10   7       85.62       -4.35     22.89 o 
   1  10   7        7.21        1.46     17.66 o 
   2  10   7        8.35        0.94     17.49 o 
   3  10   7       19.91       12.54     19.97 o 
  -8  11   7        0.63       17.04     34.52 o 
  -7  11   7       15.63       44.08     28.63 o 
  -6  11   7        1.78       -0.69     20.15 o 
  -5  11   7      117.57       51.21     40.21 o 
  -4  11   7        2.24      -21.30     22.73 o 
  -3  11   7        2.02      -13.12     52.89 o 
  -2  11   7       50.46       42.59     23.24 o 
  -1  11   7      153.85       -0.70     27.56 o 
   0  11   7        1.16        9.66     21.21 o 
   1  11   7       10.39        3.02     21.02 o 
   2  11   7       24.10        6.78     29.76 o 
  -6  12   7       27.66       24.76     30.32 o 
  -5  12   7        0.06       16.11     23.93 o 
  -4  12   7       51.70       42.94     39.53 o 
  -3  12   7        1.30      -20.92     23.98 o 
  -2  12   7       38.58       37.34     52.28 o 
  -1  12   7       13.38       -2.92     24.16 o 
   0  12   7        0.02       -3.40     21.78 o 
  -2 -14   8        1.48        9.05     17.05 o 
  -1 -14   8        0.37       47.92     34.36 o 
   0 -14   8        0.45        3.44     17.76 o 
   1 -14   8        2.44      -16.78     17.50 o 
   2 -14   8        1.29       -5.45     14.10 o 
   3 -14   8        0.05        0.45     14.79 o 
  -4 -13   8        7.31       10.43     32.36 o 
  -3 -13   8        0.03       -4.68     14.61 o 
  -2 -13   8        8.05        1.66     11.40 o 
  -1 -13   8        2.99       16.92     22.01 o 
   0 -13   8       16.80       16.09     18.58 o 
   1 -13   8        0.35       56.87     20.61 o 
   2 -13   8       10.36        9.07     13.55 o 
   3 -13   8        2.20       11.31     14.03 o 
   4 -13   8       15.91       56.40     46.02 o 
   5 -13   8       11.75        3.61     19.10 o 
  -5 -12   8       13.99       -2.61     28.89 o 
  -4 -12   8        0.06      -20.18     31.41 o 
  -3 -12   8       48.84       91.90     15.37 o 
  -2 -12   8        0.07       12.84     17.05 o 
  -1 -12   8       38.28       40.45     13.72 o 
   0 -12   8        3.57        5.17     12.65 o 
   1 -12   8        2.79       -2.26     14.73 o 
   2 -12   8       34.85       33.02     23.12 o 
   3 -12   8        9.00        1.17     11.25 o 
   4 -12   8        6.63       52.89     26.88 o 
   5 -12   8       19.87       26.61     16.00 o 
   6 -12   8       16.93       13.92     42.46 o 
  -6 -11   8       17.12       -2.26     27.49 o 
  -5 -11   8        2.46        2.26     40.89 o 
  -4 -11   8       24.41       40.02     11.88 o 
  -3 -11   8       18.25       23.55     11.62 o 
  -2 -11   8       13.51       16.03     10.70 o 
  -1 -11   8       17.41       12.37     10.90 o 
   0 -11   8       31.20       46.76     14.88 o 
   1 -11   8        3.18        8.38     11.42 o 
   2 -11   8        0.36        4.74     12.80 o 
   3 -11   8       14.57        1.75     11.99 o 
   4 -11   8        6.14       11.47     10.77 o 
   5 -11   8        3.05       14.22     18.77 o 
   6 -11   8        8.85       18.99     19.67 o 
  -7 -10   8       27.97       -2.61     26.80 o 
  -6 -10   8        2.55       -0.87     23.49 o 
  -5 -10   8       63.02       72.73     46.90 o 
  -4 -10   8       13.16       15.91     16.88 o 
  -3 -10   8       51.26       62.00     16.88 o 
  -2 -10   8       13.40        5.60     12.03 o 
  -1 -10   8      174.61      151.64     20.62 o 
   0 -10   8       48.10       42.81     16.27 o 
   1 -10   8        3.09       20.53     24.10 o 
   2 -10   8      129.99      104.57     18.57 o 
   3 -10   8        0.59        1.71      9.30 o 
   4 -10   8       58.45       74.57     12.05 o 
   5 -10   8       12.85       11.75      8.24 o 
   6 -10   8        3.60       21.58     37.75 o 
   7 -10   8        2.15       -6.09     23.66 o 
  -8  -9   8        3.17       -1.57     25.05 o 
  -7  -9   8        0.72      -50.63     50.63 o 
  -6  -9   8       61.24       44.60     67.87 o 
  -5  -9   8       39.16       36.30     32.10 o 
  -4  -9   8       38.65       13.19     12.07 o 
  -3  -9   8      208.50      180.97     34.55 o 
  -2  -9   8       84.88       93.90     12.62 o 
  -1  -9   8      135.15      117.11     21.32 o 
   0  -9   8        3.62       12.35     14.12 o 
   1  -9   8       21.36       33.75     13.88 o 
   2  -9   8       43.09       44.42     13.88 o 
   3  -9   8       25.69       17.19      8.02 o 
   4  -9   8        9.76       18.93     11.55 o 
   5  -9   8       71.52       30.11     13.61 o 
   6  -9   8        4.71      -16.18     32.88 o 
   7  -9   8        0.13       28.01     24.18 o 
   8  -9   8        0.49       26.27     27.49 o 
  -9  -8   8       20.47        7.49     36.02 o 
  -8  -8   8        0.04      -21.40     21.40 o 
  -7  -8   8        4.51       30.80     43.50 o 
  -6  -8   8       40.03      112.23     30.27 o 
  -5  -8   8       17.48        5.46      8.09 o 
  -4  -8   8       28.37        9.19      8.52 o 
  -3  -8   8        3.57        1.06      5.02 o 
  -2  -8   8       73.55       60.64     11.11 o 
  -1  -8   8       30.86       37.32     11.68 o 
   0  -8   8        6.49        0.54     10.82 o 
   1  -8   8        2.16       14.01      8.83 o 
   2  -8   8       69.06       60.79      8.33 o 
   3  -8   8        2.13        6.88      9.56 o 
   4  -8   8       38.11       50.83     10.66 o 
   5  -8   8        9.00       11.08      6.78 o 
   6  -8   8        0.03       42.28     34.97 o 
   7  -8   8        0.10      -23.83     23.83 o 
   8  -8   8        0.31        4.35     22.45 o 
  -9  -7   8       10.08        7.40     20.92 o 
  -8  -7   8       19.46        9.73     16.66 o 
  -7  -7   8       74.65      139.51     25.59 o 
  -6  -7   8       22.29       38.65     21.11 o 
  -5  -7   8        7.88        2.87      8.61 o 
  -4  -7   8        1.24        8.52     10.96 o 
  -3  -7   8      198.10      174.88     13.66 o 
  -2  -7   8        2.42        2.08      4.50 o 
  -1  -7   8      312.61      292.73     11.43 o 
   0  -7   8       53.20       46.66      8.86 o 
   1  -7   8      459.44      486.19     22.83 o 
   2  -7   8       36.85       44.24     12.73 o 
   3  -7   8        6.86       -1.43      6.96 o 
   4  -7   8      319.70      326.74     67.49 o 
   5  -7   8        9.62       -1.36      7.00 o 
   6  -7   8       44.41       68.73     22.45 o 
   7  -7   8        4.64      -11.66     20.53 o 
   8  -7   8        7.14       -0.53     19.14 o 
 -10  -6   8       13.24       26.53     19.31 o 
  -9  -6   8       22.06       37.57     18.88 o 
  -8  -6   8        7.57       32.20     23.83 o 
  -7  -6   8        1.46        0.54     10.95 o 
  -6  -6   8      272.40      261.79     12.50 o 
  -5  -6   8        0.73       -5.64     13.04 o 
  -4  -6   8       31.98       49.71     18.16 o 
  -3  -6   8      318.71      371.38     34.15 o 
  -2  -6   8      418.00      321.25     28.14 o 
  -1  -6   8      493.55      504.69     37.13 o 
   0  -6   8      361.91      302.65     15.89 o 
   1  -6   8       21.65       28.68     17.30 o 
   2  -6   8        6.40       22.24      8.90 o 
   3  -6   8      161.45      162.43     10.26 o 
   4  -6   8       37.03       54.08     10.94 o 
   5  -6   8        0.13        8.55      5.62 o 
   6  -6   8        0.92       -3.31     16.87 o 
   7  -6   8       24.68        3.31     19.14 o 
   8  -6   8        3.79       -1.21     30.80 o 
 -10  -5   8        1.78       -1.27     14.32 o 
  -9  -5   8        9.66       20.14     16.72 o 
  -8  -5   8       23.94       13.68      9.05 o 
  -7  -5   8       86.11       75.90     11.12 o 
  -6  -5   8       22.88       28.05     16.70 o 
  -5  -5   8       79.62      110.28     23.24 o 
  -4  -5   8        4.74       20.33     16.42 o 
  -3  -5   8       87.08       60.14     17.02 o 
  -2  -5   8        8.39       12.29     29.84 o 
  -1  -5   8       79.13       80.53     12.79 o 
   0  -5   8      334.32      336.99     15.70 o 
   1  -5   8      245.94      292.72     12.86 o 
   2  -5   8      521.89      564.12     15.15 o 
   3  -5   8       38.83       24.35      7.19 o 
   4  -5   8      221.99      245.14     12.49 o 
   5  -5   8        0.69        3.45      3.47 o 
   6  -5   8       79.30       -0.87     16.36 o 
   7  -5   8        3.80        2.61     18.61 o 
   8  -5   8        1.29        2.61     33.58 o 
 -10  -4   8        2.78       38.92     17.77 o 
  -9  -4   8       71.08      103.62     22.91 o 
  -8  -4   8       13.07        1.22      6.50 o 
  -7  -4   8        6.41       -3.66      3.66 o 
  -6  -4   8      360.68      402.76     33.45 o 
  -5  -4   8       14.79        5.10     19.67 o 
  -4  -4   8      439.85      412.49     23.46 o 
  -3  -4   8      165.98      161.41     22.46 o 
  -2  -4   8      115.38      113.15     19.49 o 
  -1  -4   8      929.95     1105.90     44.50 o 
   0  -4   8        8.26        2.64      7.60 o 
   1  -4   8      500.97      495.34     19.27 o 
   2  -4   8       85.70      107.74     11.54 o 
   3  -4   8      284.21      268.98     45.81 o 
   4  -4   8      114.99      112.35      9.83 o 
   5  -4   8        0.11        5.93      5.77 o 
   6  -4   8       34.30       -3.13     17.40 o 
   7  -4   8        0.18        3.13     30.27 o 
   8  -4   8        0.56       -0.87     19.84 o 
 -11  -3   8        5.39       42.86     17.89 o 
 -10  -3   8        9.06       12.70     15.66 o 
  -9  -3   8       71.24       67.33     14.32 o 
  -8  -3   8       66.75       40.94      9.58 o 
  -7  -3   8       75.39       84.34     16.12 o 
  -6  -3   8        1.31       -2.62     12.18 o 
  -5  -3   8      215.93      271.85     40.06 o 
  -4  -3   8      302.79      346.83     40.07 o 
  -3  -3   8        1.17       19.31     16.18 o 
  -2  -3   8      927.24      873.31     32.14 o 
  -1  -3   8      496.63      498.29     12.65 o 
   0  -3   8        2.26       -0.77      6.17 o 
   1  -3   8       40.76       45.91      8.88 o 
   2  -3   8       34.91       63.03     11.22 o 
   3  -3   8       72.64       61.12     14.87 o 
   4  -3   8       15.40       32.45     10.95 o 
   5  -3   8        3.73        4.01      5.69 o 
   6  -3   8       10.80       10.05      4.11 o 
   7  -3   8       12.54       -2.44     30.10 o 
   8  -3   8        0.07       -0.17     18.61 o 
 -11  -2   8       36.95       48.97     17.53 o 
 -10  -2   8        0.59       15.84     13.74 o 
  -9  -2   8      196.61      172.80     34.04 o 
  -8  -2   8        2.62      -10.50     16.01 o 
  -7  -2   8       23.25       29.93     19.84 o 
  -6  -2   8      197.64      196.58     39.88 o 
  -5  -2   8       86.13      132.46     36.03 o 
  -4  -2   8       53.03       88.23     21.23 o 
  -3  -2   8        7.48       28.71     17.75 o 
  -2  -2   8        6.72        7.20      3.86 o 
  -1  -2   8       47.91       69.16     26.15 o 
   0  -2   8       87.85       76.78      7.48 o 
   1  -2   8      290.54      276.18     14.39 o 
   2  -2   8      443.52      558.80     13.25 o 
   3  -2   8      397.98      423.50     12.21 o 
   4  -2   8       98.00      114.86      7.98 o 
   5  -2   8       19.48       19.29     10.66 o 
   6  -2   8      173.16      210.48     38.30 o 
   7  -2   8       12.69        2.08     31.31 o 
   8  -2   8        4.87        0.00     18.27 o 
 -11  -1   8        5.07       25.65     15.31 o 
 -10  -1   8       88.58       54.51     19.11 o 
  -9  -1   8       60.04       43.75     23.58 o 
  -8  -1   8       21.79       12.18     18.79 o 
  -7  -1   8        0.70      -19.14     19.14 o 
  -6  -1   8      405.55      451.11     30.14 o 
  -5  -1   8       64.36       64.39     20.71 o 
  -4  -1   8      263.51      237.59     25.08 o 
  -3  -1   8       32.61       34.09      7.04 o 
  -2  -1   8     1051.22      974.55     31.74 o 
  -1  -1   8      393.89      395.23     15.89 o 
   0  -1   8      309.76      340.20     20.91 o 
   1  -1   8     1008.20      937.09     22.35 o 
   2  -1   8        0.18       15.56      8.08 o 
   3  -1   8      169.88      203.56     11.42 o 
   4  -1   8        0.74        8.49      6.81 o 
   5  -1   8      157.07      187.68     12.07 o 
   6  -1   8        4.11        0.49      5.78 o 
   7  -1   8       18.36       -3.48     21.22 o 
   8  -1   8        0.02       -3.48     22.96 o 
 -11   0   8       17.47        8.12     10.58 o 
 -10   0   8        1.73       -9.16     14.52 o 
  -9   0   8      180.63      197.06     26.11 o 
  -8   0   8        3.92        4.18     16.70 o 
  -7   0   8      597.51      715.53     34.53 o 
  -6   0   8       24.51       54.46     20.18 o 
  -5   0   8      178.69      179.53     13.92 o 
  -4   0   8       88.92       89.19     11.75 o 
  -3   0   8      346.97      375.84     17.76 o 
  -2   0   8     1118.18     1099.77     24.13 o 
  -1   0   8        2.86       16.54     12.03 o 
   0   0   8      375.59      416.28     18.41 o 
   1   0   8        2.59       14.78     11.26 o 
   2   0   8       23.56       17.52     10.81 o 
   3   0   8        0.56       -0.02      7.62 o 
   4   0   8      113.67      112.03     11.83 o 
   5   0   8        4.62       -1.43      6.32 o 
   6   0   8       51.60       80.33     26.61 o 
   7   0   8       13.44        5.05     21.22 o 
   8   0   8       12.43       -1.21     22.45 o 
 -11   1   8        7.53       14.62     16.25 o 
 -10   1   8       11.40       24.71     20.18 o 
  -9   1   8       21.17       -4.70     27.14 o 
  -8   1   8       50.73       82.66     21.92 o 
  -7   1   8       55.52       61.11     11.75 o 
  -6   1   8        7.15        1.79      6.65 o 
  -5   1   8       36.35       30.65      6.11 o 
  -4   1   8       46.32       58.79      7.74 o 
  -3   1   8      204.13      228.12     29.52 o 
  -2   1   8        2.05       -8.22     13.16 o 
  -1   1   8      101.69       91.28     13.23 o 
   0   1   8        0.13       17.81     13.16 o 
   1   1   8      480.08      467.40     20.58 o 
   2   1   8      101.81      110.75     18.19 o 
   3   1   8      195.74      234.45     16.45 o 
   4   1   8       76.50       77.63     17.54 o 
   5   1   8       36.55       64.15     10.33 o 
   6   1   8       31.66       26.32     14.36 o 
   7   1   8        3.48        0.17     30.27 o 
   8   1   8        2.42        3.48     24.53 o 
 -11   2   8       16.43        3.31     18.44 o 
 -10   2   8        3.00      -13.57     19.31 o 
  -9   2   8        6.20       16.01     31.14 o 
  -8   2   8       10.02        8.12     12.76 o 
  -7   2   8      107.58      127.44     13.79 o 
  -6   2   8       63.50       56.15      8.55 o 
  -5   2   8      622.03      647.94     14.48 o 
  -4   2   8     1005.18     1003.40     16.95 o 
  -3   2   8        0.52       24.84     12.94 o 
  -2   2   8      629.65      608.60     35.95 o 
  -1   2   8       39.42       43.62     15.56 o 
   0   2   8      126.87      132.23     17.22 o 
   1   2   8      756.55      831.32     22.48 o 
   2   2   8        1.90        8.14     12.71 o 
   3   2   8       39.42       54.12     15.84 o 
   4   2   8       31.47       33.58     17.83 o 
   5   2   8       28.77       49.10     26.10 o 
   6   2   8        4.39       11.14     10.78 o 
   7   2   8       20.18        4.42      9.98 o 
 -11   3   8       73.73        4.00     19.14 o 
 -10   3   8       24.53       31.67     21.58 o 
  -9   3   8       95.66       91.27     40.29 o 
  -8   3   8        0.10       -5.29      9.58 o 
  -7   3   8      527.76      577.87     18.73 o 
  -6   3   8       66.50       69.98     11.88 o 
  -5   3   8      187.36      219.57     11.55 o 
  -4   3   8      502.12      583.03     26.22 o 
  -3   3   8        0.95       12.14     12.85 o 
  -2   3   8      161.75      172.77     17.08 o 
  -1   3   8        0.27       -1.51     10.26 o 
   0   3   8       96.07       84.78     14.96 o 
   1   3   8       76.10       79.73     16.62 o 
   2   3   8       76.78       88.59     33.41 o 
   3   3   8        2.14       -3.02     10.33 o 
   4   3   8        3.92        3.87     10.87 o 
   5   3   8        1.25        1.62     10.83 o 
   6   3   8        7.84       14.01     10.33 o 
   7   3   8        0.64        4.82     10.49 o 
 -11   4   8        0.08       -0.87     26.79 o 
 -10   4   8       54.27       62.08     21.92 o 
  -9   4   8       12.86       23.08      9.94 o 
  -8   4   8      180.59      203.88     24.41 o 
  -7   4   8      102.34       90.43     13.41 o 
  -6   4   8        3.28        1.28      9.23 o 
  -5   4   8        2.51        0.06     13.88 o 
  -4   4   8       23.17       11.92     13.66 o 
  -3   4   8        0.74      -11.53     16.41 o 
  -2   4   8      214.62      209.89     22.92 o 
  -1   4   8       50.87       69.81     23.58 o 
   0   4   8       46.19       20.88     14.02 o 
   1   4   8      282.43      369.90     20.74 o 
   2   4   8        0.08        5.35     11.81 o 
   3   4   8       23.96       46.01     23.22 o 
   4   4   8       35.72       39.63     16.94 o 
   5   4   8       36.50       47.67     17.14 o 
   6   4   8       10.62        5.39     11.07 o 
   7   4   8        1.69       -4.73     12.36 o 
 -11   5   8        9.41       12.37     15.89 o 
 -10   5   8       10.68       11.70     11.82 o 
  -9   5   8       82.30       85.29     13.50 o 
  -8   5   8        7.38       15.44     11.87 o 
  -7   5   8       64.93       71.01     14.65 o 
  -6   5   8       18.96       33.46     12.87 o 
  -5   5   8      800.36      782.70     22.42 o 
  -4   5   8      165.82      152.78     19.31 o 
  -3   5   8       44.35       58.10     17.66 o 
  -2   5   8      764.67      835.21     28.23 o 
  -1   5   8      154.61      118.74     18.46 o 
   0   5   8        9.65       11.16     14.38 o 
   1   5   8       25.11       19.96     14.71 o 
   2   5   8       76.82       72.39     16.95 o 
   3   5   8        0.05       15.72     19.31 o 
   4   5   8        9.97       42.91     15.51 o 
   5   5   8       20.20       23.72     14.75 o 
   6   5   8        1.51        1.22     17.65 o 
 -10   6   8       53.66       45.64     16.43 o 
  -9   6   8       39.26       58.10     23.66 o 
  -8   6   8       58.01       64.25     14.63 o 
  -7   6   8      112.86      117.06     16.32 o 
  -6   6   8       56.15       53.06     13.23 o 
  -5   6   8      103.24      104.97     13.52 o 
  -4   6   8        0.65      -18.72     18.84 o 
  -3   6   8       77.50       84.97     18.52 o 
  -2   6   8       37.45       44.07     17.32 o 
  -1   6   8      107.58       87.54     23.14 o 
   0   6   8       29.21       46.15     17.10 o 
   1   6   8        2.51       -9.75     15.13 o 
   2   6   8       32.21       43.97     20.93 o 
   3   6   8       51.73       53.42     21.37 o 
   4   6   8        6.31       21.18     18.48 o 
   5   6   8       10.11       10.48     17.90 o 
   6   6   8        4.99       11.52     14.45 o 
 -10   7   8        1.36       30.96     14.93 o 
  -9   7   8        0.23       -6.88     12.58 o 
  -8   7   8       38.76       65.11     14.86 o 
  -7   7   8        2.21       19.33     19.26 o 
  -6   7   8       48.77       63.90     16.55 o 
  -5   7   8      148.93      140.14     15.30 o 
  -4   7   8       49.49       37.62     18.26 o 
  -3   7   8       24.97       24.34     17.90 o 
  -2   7   8      532.78      573.65     33.72 o 
  -1   7   8       65.38       73.11     20.00 o 
   0   7   8      128.72      213.00     23.08 o 
   1   7   8       90.14       62.51     50.65 o 
   2   7   8        4.11       -0.52     13.59 o 
   3   7   8        1.47        1.74     14.48 o 
   4   7   8        0.19        1.65     20.53 o 
   5   7   8        7.01       44.69     21.81 o 
 -10   8   8       35.51       89.94     26.41 o 
  -9   8   8        4.31       13.66     14.75 o 
  -8   8   8       29.95       35.64     16.12 o 
  -7   8   8       93.95       70.07     37.59 o 
  -6   8   8        0.25        2.78     15.02 o 
  -5   8   8      342.05      388.65     32.26 o 
  -4   8   8        0.39       -8.39     20.41 o 
  -3   8   8       37.45       21.69     18.85 o 
  -2   8   8      315.58      363.72     27.34 o 
   0   8   8      129.65        0.03     18.85 o 
   1   8   8        8.79       -1.33     19.50 o 
   2   8   8       15.39       -0.03     19.23 o 
   3   8   8        0.09       27.63     23.78 o 
   4   8   8        3.73       40.07     24.27 o 
  -9   9   8        6.32       25.05     23.62 o 
  -8   9   8       49.82       45.86     26.76 o 
  -7   9   8       17.56       31.72     22.73 o 
  -6   9   8       31.24       25.97     23.40 o 
  -5   9   8       53.74       28.07     14.86 o 
  -4   9   8        8.51       40.91     40.11 o 
  -3   9   8       12.99      -12.87     30.19 o 
  -2   9   8        5.88        1.04     15.99 o 
  -1   9   8       38.09       -0.28     17.94 o 
   0   9   8        5.04       -4.72     21.53 o 
   1   9   8       39.09       -9.92     19.93 o 
   2   9   8        1.94       -3.98     18.46 o 
   3   9   8       28.04       33.86     21.83 o 
  -8  10   8        2.59       17.17     26.56 o 
  -7  10   8        1.57       35.21     16.73 o 
  -6  10   8       33.87       26.94     18.04 o 
  -5  10   8       38.86       55.13     19.28 o 
  -4  10   8       19.25        6.18     19.49 o 
  -3  10   8        7.22       14.17     25.08 o 
  -2  10   8       87.50       69.43     68.31 o 
  -1  10   8       58.09        0.08     24.60 o 
   0  10   8       38.56        0.50     17.03 o 
   1  10   8        1.64        2.77     19.46 o 
   2  10   8       78.30       -0.03     17.17 o 
  -7  11   8        8.98       66.92     23.57 o 
  -6  11   8       26.95       29.58     23.22 o 
  -5  11   8       88.04       42.16     48.41 o 
  -4  11   8        0.51       14.59     27.12 o 
  -3  11   8       44.72        0.15     17.04 o 
  -2  11   8        2.05       20.94     23.37 o 
  -1  11   8       16.17       -1.99     19.81 o 
   0  11   8       21.53       -0.21     17.29 o 
  -3  12   8        0.45      -15.49     34.62 o 
  -3 -13   9        5.02       10.79     31.49 o 
  -2 -13   9        4.91       39.23     21.70 o 
  -1 -13   9        1.56       15.81     42.54 o 
   0 -13   9        1.15       21.63     13.82 o 
   1 -13   9        5.52        6.59     17.12 o 
   2 -13   9        1.91       12.66     17.18 o 
   3 -13   9        8.88       19.77     31.75 o 
  -5 -12   9        5.31       26.10     35.49 o 
  -4 -12   9        5.93       31.49     53.76 o 
  -3 -12   9       15.55       12.00     47.85 o 
  -2 -12   9        8.95       24.85     18.84 o 
  -1 -12   9       26.39       35.29     17.47 o 
   0 -12   9       11.97       20.05     12.93 o 
   1 -12   9        5.06       -2.17     11.67 o 
   2 -12   9        0.10       23.17     13.96 o 
   3 -12   9       31.86       26.05     12.87 o 
   4 -12   9        0.24        0.34     15.55 o 
   5 -12   9        2.80       -4.87     23.14 o 
  -6 -11   9        2.63       -0.34     25.23 o 
  -5 -11   9       15.24       -1.21     26.10 o 
  -4 -11   9       12.60        3.48     26.62 o 
  -3 -11   9        1.35       -7.10     29.93 o 
  -2 -11   9       52.51       35.20     19.57 o 
  -1 -11   9        0.71       -5.21     30.54 o 
   0 -11   9       61.49       77.20     36.02 o 
   1 -11   9        7.64       15.89     25.58 o 
   2 -11   9        4.98       36.62     13.58 o 
   3 -11   9       27.02       23.85     10.66 o 
   4 -11   9       12.45        1.61     13.08 o 
   5 -11   9        4.52       13.22     23.49 o 
   6 -11   9        0.09       23.32     29.23 o 
  -7 -10   9       18.70       -1.40     26.79 o 
  -6 -10   9        8.76        6.44     28.01 o 
  -5 -10   9       19.89       21.41     29.76 o 
  -4 -10   9       12.74       15.81     10.42 o 
  -3 -10   9       46.62       24.56     14.27 o 
  -2 -10   9        0.18        6.07      7.66 o 
  -1 -10   9       55.54       55.43     15.03 o 
   0 -10   9       15.56       25.43     14.71 o 
   1 -10   9       11.66       -3.23     10.59 o 
   2 -10   9        1.10       -6.54      8.80 o 
   3 -10   9       19.90       24.97     10.96 o 
   4 -10   9       10.90        8.51      7.83 o 
   5 -10   9        6.43        7.54      9.40 o 
   6 -10   9       11.94       44.54     25.92 o 
  -8  -9   9        0.52       32.66     22.25 o 
  -7  -9   9        0.42       14.00     20.21 o 
  -6  -9   9       40.98        9.75     42.11 o 
  -5  -9   9       20.29       41.06     28.36 o 
  -4  -9   9        0.24        3.29      4.43 o 
  -3  -9   9        5.19        2.07      6.26 o 
  -2  -9   9      176.64      119.38     24.46 o 
  -1  -9   9      154.56      111.38     14.93 o 
   0  -9   9      176.02      178.97     29.95 o 
   1  -9   9        4.81       13.36      8.96 o 
   2  -9   9       15.63       16.09     11.89 o 
   3  -9   9       90.31       76.61     18.83 o 
   4  -9   9        8.85       13.13      7.66 o 
   5  -9   9        5.26        4.56      5.99 o 
   6  -9   9        0.20       63.68     23.83 o 
   7  -9   9        0.10       -8.70     22.09 o 
  -8  -8   9        1.54       22.41     32.72 o 
  -7  -8   9       17.23       28.55     19.60 o 
  -6  -8   9        0.21       13.07     21.17 o 
  -5  -8   9       10.15       26.02     17.77 o 
  -4  -8   9        7.77        8.12     19.25 o 
  -3  -8   9       28.47       21.18      4.34 o 
  -2  -8   9      120.23      111.65     28.58 o 
  -1  -8   9        0.68       -3.84      5.74 o 
   0  -8   9      102.86      122.71     19.78 o 
   1  -8   9        0.00        3.05      6.80 o 
   2  -8   9       29.75       25.14      9.50 o 
   3  -8   9       53.56       33.95     12.06 o 
   4  -8   9       35.47       31.48      9.65 o 
   5  -8   9        0.06       13.93     13.41 o 
   6  -8   9       11.45       42.46     22.62 o 
   7  -8   9        1.69        2.78     20.01 o 
  -9  -7   9        0.28       -5.85     36.80 o 
  -8  -7   9        3.11       -2.61     31.14 o 
  -7  -7   9       41.60       57.52     69.95 o 
  -6  -7   9        0.10       -5.10     15.62 o 
  -5  -7   9       35.11       25.77     17.16 o 
  -4  -7   9       27.78       37.51     16.22 o 
  -3  -7   9        0.62      -10.42     13.38 o 
  -2  -7   9        1.90        8.43     15.37 o 
  -1  -7   9        1.38       -8.70     18.31 o 
   0  -7   9       33.05       39.00     12.36 o 
   1  -7   9       57.27       36.49      8.05 o 
   2  -7   9        1.14       10.18     11.06 o 
   3  -7   9      196.83      165.79     40.35 o 
   4  -7   9        5.11       14.54      7.21 o 
   5  -7   9       11.17       13.04      8.84 o 
   6  -7   9       43.89       46.98     22.96 o 
   7  -7   9        7.16       -7.48     21.40 o 
  -9  -6   9       37.94       46.01     31.14 o 
  -8  -6   9       21.08       27.57     23.10 o 
  -7  -6   9        1.59        6.96     30.80 o 
  -6  -6   9       63.25       87.41     19.14 o 
  -5  -6   9      156.20      156.56     19.68 o 
  -4  -6   9        2.71       -2.52     15.58 o 
  -3  -6   9       78.72       65.51     30.64 o 
  -2  -6   9      245.72      247.28     18.97 o 
  -1  -6   9        1.69       14.77     14.36 o 
   0  -6   9      468.92      535.32     17.39 o 
   1  -6   9      190.18      192.91     14.78 o 
   2  -6   9      437.19      443.38     59.40 o 
   3  -6   9       97.82       88.23     22.40 o 
   4  -6   9       14.94        6.31      7.12 o 
   5  -6   9       99.84       66.53     18.02 o 
   6  -6   9       16.06        0.17     14.96 o 
   7  -6   9       11.19       -0.34     17.40 o 
   8  -6   9        1.84       -0.70     19.31 o 
 -10  -5   9        1.98       -9.30     22.79 o 
  -9  -5   9        7.00       56.25     30.70 o 
  -8  -5   9       57.06       73.86     19.43 o 
  -7  -5   9       27.77        9.30     15.19 o 
  -6  -5   9       13.69       20.71     18.67 o 
  -5  -5   9      163.17      246.93     48.57 o 
  -4  -5   9       29.55        7.56     15.91 o 
  -3  -5   9      291.01      286.36     18.85 o 
  -2  -5   9      159.02      178.16     16.06 o 
  -1  -5   9      151.84      143.29     16.79 o 
   0  -5   9      137.80      150.32     10.47 o 
   1  -5   9        1.75        3.36      6.00 o 
   2  -5   9       95.13      102.34     17.72 o 
   3  -5   9        0.09        0.47      4.93 o 
   4  -5   9       72.77       68.90     11.65 o 
   5  -5   9        0.16        2.62      4.59 o 
   6  -5   9       30.26        2.61     17.40 o 
   7  -5   9        2.63        1.57     18.10 o 
   8  -5   9        2.55        3.65     35.14 o 
 -10  -4   9       44.04       88.02     33.28 o 
  -9  -4   9       29.10       59.05     21.99 o 
  -8  -4   9        8.96       -4.63     14.15 o 
  -7  -4   9        0.67        7.07     17.04 o 
  -6  -4   9        1.00        4.57     20.48 o 
  -5  -4   9       46.09       42.61     15.00 o 
  -4  -4   9       97.72       57.08     34.63 o 
  -3  -4   9       14.17        6.26     16.53 o 
  -2  -4   9      244.60      234.27     23.69 o 
  -1  -4   9        0.18        5.16      7.04 o 
   0  -4   9       76.15      110.81     19.84 o 
   1  -4   9       29.22       28.19      9.56 o 
   2  -4   9       96.47      102.76     12.41 o 
   3  -4   9      203.24      243.07     17.76 o 
   4  -4   9       13.96        9.53     14.08 o 
   5  -4   9       38.16       40.71      8.52 o 
   6  -4   9        4.79       -0.34     15.49 o 
   7  -4   9        9.53        0.53     28.70 o 
   8  -4   9        0.02       -5.91     23.49 o 
 -10  -3   9       13.55        9.38     19.03 o 
  -9  -3   9       74.63       72.51     20.88 o 
  -8  -3   9        0.81        7.58     17.55 o 
  -7  -3   9       11.63       43.40     18.41 o 
  -6  -3   9        0.32      -13.57     19.84 o 
  -5  -3   9      120.08      114.53     24.72 o 
  -4  -3   9       65.63       75.88     35.33 o 
  -3  -3   9      464.55      494.08     30.33 o 
  -2  -3   9      280.65      321.15      7.21 o 
  -1  -3   9      126.71      110.36      7.31 o 
   0  -3   9      728.58      769.61     64.75 o 
   1  -3   9       18.52       37.35      8.73 o 
   2  -3   9      395.01      398.75     21.74 o 
   3  -3   9      134.27      155.91     29.07 o 
   4  -3   9       20.15       17.55     14.09 o 
   5  -3   9       12.65       11.51     12.79 o 
   6  -3   9       26.60       -2.78     18.44 o 
   7  -3   9       10.88       -1.74     31.50 o 
   8  -3   9        1.81        7.83     24.71 o 
 -11  -2   9        3.39       22.76     27.12 o 
 -10  -2   9       51.08       66.05     21.96 o 
  -9  -2   9      112.39      119.16     19.37 o 
  -8  -2   9       72.21       57.87     19.75 o 
  -7  -2   9      592.63      593.24     36.26 o 
  -6  -2   9        0.23       -2.08     17.05 o 
  -5  -2   9       47.54       58.47     22.62 o 
  -4  -2   9      516.89      528.74     47.61 o 
  -3  -2   9       86.64      104.60     22.80 o 
  -2  -2   9      234.47      217.08      8.45 o 
  -1  -2   9        3.10        1.55      5.83 o 
   0  -2   9       33.65       26.46      6.89 o 
   1  -2   9        4.44        8.62      7.16 o 
   2  -2   9       38.43       27.62      7.58 o 
   3  -2   9        3.88       -1.66      5.85 o 
   4  -2   9        3.38        1.48      5.72 o 
   5  -2   9       88.07      102.17     10.97 o 
   6  -2   9       28.41       17.18     10.78 o 
   7  -2   9       10.28        0.34     19.31 o 
   8  -2   9        4.82        1.04     21.92 o 
 -11  -1   9       37.78       26.36     19.89 o 
 -10  -1   9       36.65       61.43     17.53 o 
  -9  -1   9       15.48       15.65     14.35 o 
  -8  -1   9      292.75      374.27     49.46 o 
  -7  -1   9       71.17       60.21     36.55 o 
  -6  -1   9      156.11      152.16     42.13 o 
  -5  -1   9      346.98      332.93     46.52 o 
  -4  -1   9      175.30      192.05     26.64 o 
  -3  -1   9        0.72        4.82     11.54 o 
  -2  -1   9        0.55        1.54     11.04 o 
  -1  -1   9       94.09       80.24     20.45 o 
   0  -1   9      191.81      161.57     14.10 o 
   1  -1   9       11.76       11.50     11.74 o 
   2  -1   9      175.25      202.42     15.18 o 
   3  -1   9       45.81       53.10      9.91 o 
   4  -1   9       30.95       32.22     18.05 o 
   5  -1   9      104.58      136.63      9.23 o 
   6  -1   9        0.21        6.74      5.59 o 
   7  -1   9       39.07       -3.31     22.45 o 
   8  -1   9        3.57       -2.78     38.28 o 
 -11   0   9       20.13       31.06     19.87 o 
 -10   0   9        2.63       12.88     14.00 o 
  -9   0   9        6.51       37.58     21.92 o 
  -7   0   9       82.81       33.76     34.28 o 
  -6   0   9        3.64       18.44     33.75 o 
  -5   0   9      408.26      395.73     25.74 o 
  -4   0   9      173.74      160.66     37.18 o 
  -3   0   9      504.50      521.09     24.60 o 
  -2   0   9      119.73      128.06     15.03 o 
  -1   0   9      174.73      167.87     17.93 o 
   0   0   9      444.86      398.23     19.09 o 
   1   0   9        7.08       31.49     11.19 o 
   2   0   9      580.16      635.55     18.60 o 
   3   0   9        0.41       14.03     10.90 o 
   4   0   9       28.71       35.75     11.40 o 
   5   0   9       29.51        9.97      9.20 o 
   6   0   9        2.74       -0.61      6.17 o 
   7   0   9        1.21        0.70     20.35 o 
 -11   1   9        3.64        8.56     25.84 o 
 -10   1   9       16.64       -5.05     19.84 o 
  -9   1   9        0.45       -6.96     19.31 o 
  -7   1   9       96.51       55.44     22.01 o 
  -6   1   9      168.06      193.13      8.42 o 
  -5   1   9        0.70       -3.63      6.94 o 
  -4   1   9       59.11       54.17      9.38 o 
  -3   1   9      207.15      205.70     21.71 o 
  -2   1   9        3.34       -2.08     14.27 o 
  -1   1   9      141.96       99.03     18.10 o 
   0   1   9      119.91      108.81     17.02 o 
   1   1   9       53.04       52.25     20.37 o 
   2   1   9        0.07       20.13     14.18 o 
   3   1   9        4.16       18.27     16.85 o 
   4   1   9       32.29       28.06     16.91 o 
   5   1   9       22.57       14.87     19.40 o 
   6   1   9        2.29        3.67      8.95 o 
   7   1   9       11.60        1.21     34.28 o 
 -11   2   9       44.39        5.05     33.24 o 
 -10   2   9        9.99        7.31     20.18 o 
  -9   2   9       36.94       77.78     25.76 o 
  -8   2   9       60.50       66.26     35.68 o 
  -7   2   9        7.50        5.96      6.60 o 
  -6   2   9        6.63       17.83      9.35 o 
  -5   2   9       29.23       27.87     10.17 o 
  -4   2   9        0.37        0.50     14.62 o 
  -3   2   9        1.52        6.40     15.96 o 
  -2   2   9      232.14      225.27     18.36 o 
  -1   2   9      703.86      726.07     24.02 o 
   0   2   9       15.35       26.00     13.15 o 
   1   2   9       13.48        1.83     12.71 o 
   2   2   9      178.16      253.39     16.68 o 
   3   2   9        0.73       -9.46     13.28 o 
   4   2   9        3.24       13.88     11.38 o 
   5   2   9       11.31       22.30     13.40 o 
   6   2   9        1.33       19.83     10.63 o 
   7   2   9       13.49       -1.40     23.32 o 
 -11   3   9        9.26       22.45     37.75 o 
 -10   3   9       24.33       26.62     23.14 o 
  -9   3   9       22.32       19.04     10.57 o 
  -8   3   9       92.02       76.14     13.25 o 
  -7   3   9       63.48       59.68     12.45 o 
  -6   3   9      136.64      159.55     11.32 o 
  -5   3   9      266.76      267.66     15.38 o 
  -4   3   9       10.48       14.67     14.53 o 
  -3   3   9      204.94      250.71     24.61 o 
  -2   3   9        8.04       24.61     14.83 o 
  -1   3   9       92.62      108.10     16.84 o 
   0   3   9       22.92       33.75     14.44 o 
   1   3   9        1.55       -6.34     14.19 o 
   2   3   9       78.73       91.77     18.34 o 
   3   3   9        4.45       16.11     15.17 o 
   4   3   9       12.82       25.91     15.83 o 
   5   3   9        1.81       -1.35     13.74 o 
   6   3   9        1.21       30.34     14.46 o 
 -11   4   9       26.02       42.80     40.19 o 
 -10   4   9        3.77       -1.30     13.34 o 
  -9   4   9       68.90       76.59     27.33 o 
  -8   4   9      344.62      322.15     36.15 o 
  -7   4   9       12.77        2.91      8.54 o 
  -6   4   9      847.41      790.13     19.70 o 
  -5   4   9       45.14       63.83     15.17 o 
  -4   4   9       20.10       30.31     19.69 o 
  -3   4   9      331.67      315.76     25.95 o 
  -2   4   9      236.14      199.50     20.17 o 
  -1   4   9      114.61      142.99     22.89 o 
   0   4   9        4.84        2.10     12.23 o 
   1   4   9        0.13       -0.88     11.38 o 
   2   4   9       24.31       21.54     24.44 o 
   3   4   9        2.50       -1.75     20.88 o 
   4   4   9        8.30       10.53     17.66 o 
   5   4   9       23.65       40.46     24.53 o 
   6   4   9        5.75       -5.80     11.93 o 
 -10   5   9       13.15       17.11     14.34 o 
  -9   5   9       28.46       41.70     14.87 o 
  -8   5   9        8.69       12.01     10.27 o 
  -7   5   9       11.67       22.37     10.72 o 
  -6   5   9       11.45       16.14     10.35 o 
  -5   5   9       66.58       56.23     12.72 o 
  -4   5   9       42.87       35.26     17.45 o 
  -3   5   9       89.59       77.57     19.00 o 
  -2   5   9      190.58      191.51     21.08 o 
  -1   5   9      626.42      732.67     27.61 o 
   0   5   9       76.25       64.24     21.48 o 
   1   5   9       25.58       51.80     17.53 o 
   2   5   9      170.66      225.57     21.45 o 
   3   5   9       20.16       20.82     16.72 o 
   4   5   9       60.58       56.09     33.84 o 
   5   5   9        2.83       20.38     15.31 o 
 -10   6   9        0.88        4.86     12.77 o 
  -9   6   9        0.19        2.90     11.44 o 
  -8   6   9       49.83       47.12     13.70 o 
  -7   6   9       10.41       12.12     15.34 o 
  -6   6   9      195.12      146.20     46.67 o 
  -5   6   9       36.40       37.82     12.30 o 
  -4   6   9      345.11      379.80     25.54 o 
  -3   6   9      106.70      109.30     28.90 o 
  -2   6   9       43.53       32.09     17.93 o 
  -1   6   9      169.82      176.32     22.06 o 
   0   6   9        0.00       -4.21     14.95 o 
   1   6   9      130.46       71.05     62.31 o 
   2   6   9        2.26       12.68     19.31 o 
   3   6   9       12.63       18.69     20.52 o 
   4   6   9       19.33       67.83     22.11 o 
   5   6   9        7.70       60.06     24.80 o 
 -10   7   9        3.65       14.74     12.75 o 
  -9   7   9       12.85       20.67     12.93 o 
  -8   7   9       18.26       12.40     14.92 o 
  -7   7   9        3.17       28.66     13.16 o 
  -6   7   9      254.26      252.18     34.01 o 
  -5   7   9       29.09       33.77     14.81 o 
  -4   7   9       89.27       46.26     38.72 o 
  -3   7   9       54.87       24.49     24.97 o 
  -2   7   9       79.63       37.50     37.50 o 
  -1   7   9       35.88       -2.97     15.80 o 
   0   7   9      107.12        1.01     18.53 o 
   1   7   9        2.06       -2.88     19.79 o 
   2   7   9       37.68       77.52     26.55 o 
   3   7   9       11.03       41.87     24.96 o 
   4   7   9        6.27       49.80     42.63 o 
  -9   8   9        0.93       31.47     14.61 o 
  -8   8   9        8.35       17.47     13.83 o 
  -7   8   9        0.25       -8.16     13.03 o 
  -6   8   9        9.54       23.94     25.82 o 
  -5   8   9       46.30       31.74     15.81 o 
  -4   8   9        4.73       56.18     53.84 o 
  -3   8   9       17.74       10.41     30.01 o 
  -2   8   9        6.86        0.15     14.51 o 
  -1   8   9       82.81        3.38     20.97 o 
   0   8   9       39.93        1.05     18.44 o 
   1   8   9       24.51       -1.08     16.56 o 
   2   8   9       21.53       13.90     20.64 o 
   3   8   9        1.37       -3.10     16.98 o 
  -8   9   9       14.09       20.13     15.60 o 
  -7   9   9        0.04       22.97     18.38 o 
  -6   9   9       59.01       46.29     20.92 o 
  -5   9   9        1.27       33.57     23.54 o 
  -4   9   9       52.06       24.50     21.32 o 
  -3   9   9       33.92       20.70     24.18 o 
  -2   9   9       60.11        0.63     16.67 o 
  -1   9   9       15.02       -2.95     21.87 o 
   0   9   9        1.29        2.44     18.09 o 
   1   9   9       12.29        0.14     16.61 o 
   2   9   9       14.15       14.88     21.87 o 
  -7  10   9        3.47      -22.80     22.80 o 
  -6  10   9       17.37        1.06     13.89 o 
  -5  10   9        1.81       -1.27     21.83 o 
  -4  10   9       29.18        9.56     25.74 o 
  -3  10   9        0.76       13.76     21.95 o 
  -2  10   9       22.36        1.37     22.61 o 
  -1  10   9        4.34       -1.04     18.33 o 
   0  10   9        2.70        4.81     21.08 o 
  -5  11   9        3.56       -1.69     15.33 o 
  -4  11   9        8.32       31.62     32.88 o 
  -3  11   9       18.49       22.11     25.21 o 
  -2  11   9       17.41       -2.51     21.41 o 
  -2 -13  10       17.69      102.13     37.24 o 
  -1 -13  10       15.39      -32.54     32.54 o 
   0 -13  10        2.67      -23.16     46.02 o 
   1 -13  10        4.48        4.27     13.48 o 
   2 -13  10        4.45       -8.75     13.01 o 
  -4 -12  10        0.06       75.68     36.88 o 
  -3 -12  10       19.42       93.26     36.54 o 
  -2 -12  10       21.65       34.45     30.80 o 
  -1 -12  10       10.75       28.59     14.88 o 
   0 -12  10       16.51       19.19     13.47 o 
   1 -12  10        1.36       14.21     13.07 o 
   2 -12  10        1.83       14.65     12.07 o 
   3 -12  10       26.65      -12.86     13.19 o 
   4 -12  10        9.73       18.30     11.86 o 
  -5 -11  10        3.13      -58.80     58.80 o 
  -4 -11  10        0.73      -32.54     32.54 o 
  -3 -11  10       13.24       -1.74     23.32 o 
  -2 -11  10        1.31       -7.91     29.14 o 
  -1 -11  10       15.97        4.83     11.13 o 
   0 -11  10       68.48       47.20     19.13 o 
   1 -11  10        9.80        4.83      9.19 o 
   2 -11  10       52.88       40.99     18.88 o 
   3 -11  10       10.09       10.61     13.72 o 
   4 -11  10       28.50       26.64     40.11 o 
  -6 -10  10       16.75       32.85     30.97 o 
  -5 -10  10        5.96       -6.00     25.84 o 
  -4 -10  10        0.33        9.52     56.11 o 
  -3 -10  10       17.92       28.48     18.04 o 
  -2 -10  10        0.00       -4.91     10.59 o 
  -1 -10  10       78.59       72.52     26.34 o 
   0 -10  10       11.30       25.46      9.78 o 
   1 -10  10       18.82        8.93     10.08 o 
   2 -10  10       16.93        4.77     10.02 o 
   3 -10  10        5.64       28.75     13.55 o 
   4 -10  10        4.32        6.02     21.43 o 
   5 -10  10        0.91      -35.84     37.41 o 
  -7  -9  10        2.36       41.56     26.79 o 
  -6  -9  10       51.29      100.65     28.79 o 
  -5  -9  10        8.50        2.56     16.10 o 
  -4  -9  10        1.15      -20.84     20.84 o 
  -3  -9  10        2.23       10.19      6.83 o 
  -2  -9  10       17.33        8.56      8.09 o 
  -1  -9  10       10.42        1.42      6.50 o 
   0  -9  10       16.18        7.20      8.89 o 
   1  -9  10        2.77       -3.03     16.96 o 
   2  -9  10       70.16       49.39     15.44 o 
   3  -9  10        7.67        2.79     10.33 o 
   4  -9  10       15.24        2.34     23.64 o 
   5  -9  10       10.90      -33.75     33.75 o 
   6  -9  10        3.05       -6.78     20.71 o 
  -8  -8  10        1.44       16.67     26.36 o 
  -7  -8  10       11.51       40.48     26.08 o 
  -6  -8  10        1.67       14.32     22.45 o 
  -5  -8  10       22.51       37.25     23.18 o 
  -4  -8  10       22.84       -2.94     16.26 o 
  -3  -8  10        8.03       26.61     19.95 o 
  -2  -8  10        2.19       30.86     18.78 o 
  -1  -8  10       14.75       15.44     13.70 o 
   0  -8  10       12.12       28.20     15.89 o 
   1  -8  10       65.65       60.69     18.97 o 
   2  -8  10       97.27       57.77     11.18 o 
   3  -8  10        2.20        3.41      7.82 o 
   4  -8  10       33.64       25.85      8.10 o 
   5  -8  10        5.65        1.74     25.92 o 
   6  -8  10       11.99       72.38     24.53 o 
  -8  -7  10        9.85        5.14     67.60 o 
  -7  -7  10        2.66       11.65     30.19 o 
  -6  -7  10       76.61      131.15     26.37 o 
  -5  -7  10       17.71       16.87     17.10 o 
  -4  -7  10        0.20       -0.93     16.37 o 
  -3  -7  10      122.16      123.98     18.69 o 
  -2  -7  10        4.13       -2.96     12.11 o 
  -1  -7  10        8.84       23.99     17.05 o 
   0  -7  10        7.64        7.34     10.93 o 
   1  -7  10        6.73       -0.79      8.10 o 
   2  -7  10        2.43        0.25      6.38 o 
   3  -7  10        6.81       17.30     10.15 o 
   4  -7  10        1.81       16.58     12.06 o 
   5  -7  10       23.32       16.80     14.37 o 
   6  -7  10        0.16       27.83     21.92 o 
   7  -7  10       13.99        9.05     22.79 o 
  -9  -6  10       62.84       49.59     26.28 o 
  -8  -6  10        0.25      -18.23     29.23 o 
  -7  -6  10       53.10       39.76     19.43 o 
  -6  -6  10       41.96       52.00     24.53 o 
  -5  -6  10        0.23       -3.28     17.16 o 
  -4  -6  10       58.68       67.36     27.79 o 
  -3  -6  10       29.42       21.79     14.74 o 
  -2  -6  10       24.74        6.97     18.10 o 
  -1  -6  10       17.93       44.14     16.48 o 
   0  -6  10       28.13       23.09      8.83 o 
   1  -6  10        9.54       18.45      8.93 o 
   2  -6  10       74.42       60.82     11.53 o 
   3  -6  10        2.69        0.22      7.10 o 
   4  -6  10       90.39       62.88     10.33 o 
   5  -6  10        1.84       17.76     10.12 o 
   6  -6  10        7.55       23.14     21.22 o 
   7  -6  10       23.72       35.32     24.88 o 
  -9  -5  10       10.81        2.34     19.23 o 
  -8  -5  10       43.43       46.07     23.08 o 
  -7  -5  10       19.30       46.52     31.50 o 
  -6  -5  10       12.66       14.43     15.98 o 
  -5  -5  10       19.73       46.25     16.97 o 
  -4  -5  10      138.28      192.40     22.98 o 
  -3  -5  10       93.74       67.77     18.90 o 
  -2  -5  10       45.91       42.36     14.21 o 
  -1  -5  10      308.37      354.84     27.17 o 
   0  -5  10       39.21       30.29      7.88 o 
   1  -5  10      176.32      188.61     15.69 o 
   2  -5  10      177.56      196.02     28.11 o 
   3  -5  10       58.64       37.69     10.93 o 
   4  -5  10       41.89       42.64     16.37 o 
   5  -5  10        2.04        2.38      5.04 o 
   6  -5  10       22.31       10.79     20.54 o 
   7  -5  10        2.16       -2.44     20.53 o 
 -10  -4  10        3.39       21.07     24.01 o 
  -9  -4  10       26.80       48.64     19.50 o 
  -8  -4  10      118.63      190.65     34.42 o 
  -7  -4  10       22.53       22.59     16.72 o 
  -6  -4  10      139.82      187.80     36.82 o 
  -5  -4  10       10.45        7.72     13.53 o 
  -4  -4  10       95.98      103.03     24.19 o 
  -3  -4  10       60.30       61.43     35.68 o 
  -2  -4  10       42.00       68.56     21.75 o 
  -1  -4  10       80.34      112.56      7.97 o 
   0  -4  10        0.85        0.59      8.96 o 
   1  -4  10       10.82       15.47      9.49 o 
   2  -4  10        0.04        2.25      7.68 o 
   3  -4  10        1.42       -4.90     10.66 o 
   4  -4  10       12.15       16.23     12.05 o 
   5  -4  10       28.83       17.21      7.31 o 
   6  -4  10        1.84       -4.00     18.79 o 
   7  -4  10       17.87        2.26     32.71 o 
 -10  -3  10        0.13       35.95     19.43 o 
  -9  -3  10       62.52      103.56     24.80 o 
  -8  -3  10        3.52      -20.36     20.36 o 
  -7  -3  10       59.88       58.80     18.13 o 
  -6  -3  10       39.46       29.41     23.85 o 
  -5  -3  10        0.50       17.23     21.92 o 
  -4  -3  10       49.24       30.10     22.09 o 
  -3  -3  10       61.50       46.64     35.32 o 
  -2  -3  10       36.55       47.59      3.77 o 
  -1  -3  10        5.36       -0.89     18.18 o 
   0  -3  10       64.53       56.33     13.91 o 
   1  -3  10      167.30      176.25     27.51 o 
   2  -3  10       85.58      116.62     11.97 o 
   3  -3  10        8.32        7.80      9.02 o 
   4  -3  10       19.40       21.15     18.88 o 
   5  -3  10        0.14       -4.24     10.95 o 
   6  -3  10        9.16       -3.65     19.84 o 
   7  -3  10        4.53       -3.83     34.28 o 
 -10  -2  10       15.43       45.65     23.11 o 
  -9  -2  10        3.69       15.86     16.27 o 
  -8  -2  10       70.43      132.95     28.54 o 
  -7  -2  10       67.91       50.99     24.72 o 
  -6  -2  10      164.44      258.00     30.29 o 
  -5  -2  10      328.93      306.59     30.48 o 
  -4  -2  10       22.11       50.98     23.32 o 
  -3  -2  10      116.74      118.90     25.60 o 
  -2  -2  10       50.26       42.37     12.19 o 
  -1  -2  10       67.05       52.19     12.96 o 
   0  -2  10       99.51       89.49      8.66 o 
   1  -2  10      135.43      139.07      9.87 o 
   2  -2  10       13.19       11.70      8.36 o 
   3  -2  10        0.64        5.50      7.65 o 
   4  -2  10        9.46       19.17     10.42 o 
   5  -2  10       17.50        3.01      8.69 o 
   6  -2  10        7.32        0.17     25.92 o 
   7  -2  10       11.88        4.70     22.45 o 
 -10  -1  10        0.01       51.29     21.26 o 
  -9  -1  10       65.10       72.21     27.14 o 
  -8  -1  10       31.71       22.45     22.96 o 
  -7  -1  10      112.83       87.90     26.11 o 
  -6  -1  10      551.73      637.39     38.36 o 
  -5  -1  10      202.71      236.26     30.29 o 
  -4  -1  10      350.09      414.08     50.51 o 
  -3  -1  10      495.20      532.34     22.97 o 
  -2  -1  10      595.19      593.09     26.51 o 
  -1  -1  10       34.43       34.49     13.40 o 
   0  -1  10      143.01       97.82     14.43 o 
   1  -1  10       85.47       84.21     15.33 o 
   2  -1  10        0.95       -4.48      7.45 o 
   3  -1  10       68.64       75.39     18.59 o 
   4  -1  10        2.05        4.64      8.31 o 
   5  -1  10        9.29        2.40      6.57 o 
   6  -1  10        0.08        0.87     30.27 o 
   7  -1  10       10.68        4.35     23.66 o 
 -10   0  10        7.64        6.09     21.40 o 
  -9   0  10       17.37       44.37     24.88 o 
  -8   0  10       19.92       29.58     23.32 o 
  -7   0  10       40.64       56.56     24.19 o 
  -6   0  10      145.32      130.73     28.20 o 
  -5   0  10       99.25       88.88      6.96 o 
  -4   0  10       90.29       91.95      8.76 o 
  -3   0  10      418.02      500.95     23.07 o 
  -2   0  10      375.35      348.51     24.63 o 
  -1   0  10       77.72       51.30     16.66 o 
   0   0  10       32.46       10.89     13.24 o 
   1   0  10      147.18      157.22     23.20 o 
   2   0  10        3.83        4.96     13.22 o 
   3   0  10       74.34       95.66     20.23 o 
   4   0  10       75.42       44.27     18.73 o 
   5   0  10        3.37       -0.66      7.61 o 
   6   0  10        6.42       -1.91     20.71 o 
   7   0  10        0.64        7.48     39.15 o 
 -10   1  10        0.12      -18.44     23.32 o 
  -9   1  10       18.24       45.41     25.23 o 
  -8   1  10       47.72       55.69     26.27 o 
  -7   1  10        4.42        7.53      7.92 o 
  -6   1  10       54.84       44.07     10.18 o 
  -5   1  10       91.85       90.28     10.02 o 
  -4   1  10      559.46      607.01     14.08 o 
  -3   1  10       71.36       75.96     16.69 o 
  -2   1  10      795.63      809.94     26.26 o 
  -1   1  10       23.95       32.52     16.36 o 
   0   1  10       48.41       44.70     17.22 o 
   1   1  10      133.52      136.28     15.42 o 
   2   1  10        9.87        9.45     11.17 o 
   3   1  10       23.05       36.92     14.70 o 
   4   1  10        0.27       -0.69     14.21 o 
   5   1  10        2.40       -2.12     11.23 o 
   6   1  10        6.89      -17.39     17.40 o 
 -10   2  10       20.33       21.22     25.40 o 
  -9   2  10       61.76      154.18     30.45 o 
  -8   2  10        0.70       -7.67      7.67 o 
  -7   2  10      154.02      139.77     12.23 o 
  -6   2  10      153.91      150.39     18.14 o 
  -5   2  10      248.50      295.29     41.47 o 
  -4   2  10      154.49      202.73     23.96 o 
  -3   2  10      169.23      166.52     22.51 o 
  -2   2  10      237.80      233.53     20.26 o 
  -1   2  10       98.82       79.62     16.50 o 
   0   2  10        5.61       10.07     15.31 o 
   1   2  10        2.37       10.48     12.48 o 
   2   2  10       28.73        7.08     12.05 o 
   3   2  10       16.39       19.42     17.83 o 
   4   2  10       15.13       38.44     13.40 o 
   5   2  10        1.14       -9.64     13.93 o 
   6   2  10        5.88       13.21     13.57 o 
 -10   3  10        4.01       10.79     23.32 o 
  -9   3  10       28.58       21.86     10.62 o 
  -8   3  10       72.50       27.16     19.53 o 
  -7   3  10       68.82       36.40     16.65 o 
  -6   3  10       77.47       70.88     13.30 o 
  -5   3  10       30.66       29.97      9.69 o 
  -4   3  10       21.33       20.82     15.98 o 
  -3   3  10       46.36       24.81     18.66 o 
  -2   3  10       85.35      111.95     24.98 o 
  -1   3  10      141.59      169.84     20.19 o 
   0   3  10       24.05       41.35     19.28 o 
   1   3  10       65.39      109.58     21.05 o 
   2   3  10        0.97       28.17     14.63 o 
   3   3  10       25.00       30.40     17.69 o 
   4   3  10       10.19       34.62     14.63 o 
   5   3  10       14.95       35.39     26.79 o 
   6   3  10       14.22       33.25     16.01 o 
 -10   4  10       19.40       22.29     16.70 o 
  -9   4  10       32.41       25.71     10.76 o 
  -8   4  10        1.21       -1.06      9.02 o 
  -7   4  10       74.18       58.11     17.40 o 
  -6   4  10      285.24      245.73     19.35 o 
  -5   4  10      195.55      215.51     35.98 o 
  -4   4  10      550.23      588.19     27.24 o 
  -3   4  10       90.51       59.03     18.31 o 
  -2   4  10      630.03      622.62     26.93 o 
  -1   4  10       96.44      119.33     19.56 o 
   0   4  10       87.76      109.58     18.75 o 
   1   4  10       64.68       95.98     30.36 o 
   2   4  10       20.28       23.74     18.60 o 
   3   4  10        8.09        4.42     16.80 o 
   4   4  10        8.61       18.40     18.02 o 
   5   4  10        8.12       22.36     20.96 o 
 -10   5  10       36.28       49.99     25.95 o 
  -9   5  10       22.11       17.24     13.95 o 
  -8   5  10       12.47       -0.86     10.13 o 
  -7   5  10       26.07       31.64     12.72 o 
  -6   5  10        6.42       21.49     17.69 o 
  -5   5  10      176.23      163.60     53.64 o 
  -4   5  10        1.02        5.25     15.86 o 
  -3   5  10        4.31        4.90     20.02 o 
  -2   5  10       21.25       28.70     17.63 o 
  -1   5  10       26.00       41.69     22.00 o 
   0   5  10       27.35       14.24     16.29 o 
   1   5  10       42.17       50.02     18.45 o 
   2   5  10       11.30        2.16     23.93 o 
   3   5  10        2.91       29.04     17.65 o 
   4   5  10       38.79       28.50     20.75 o 
  -9   6  10        2.64       -0.72     10.25 o 
  -8   6  10        2.12        8.66     11.26 o 
  -7   6  10        2.59       23.69     25.96 o 
  -6   6  10       12.94        5.96     14.60 o 
  -5   6  10       44.79       47.66     17.02 o 
  -4   6  10       14.98        5.01     20.70 o 
  -3   6  10        1.58        0.47     13.96 o 
  -2   6  10      222.62      223.10    139.90 o 
  -1   6  10        0.15        4.02     15.87 o 
   0   6  10       51.47        0.44     14.27 o 
   1   6  10       67.94       55.19     72.13 o 
   2   6  10        9.78        9.53     20.82 o 
   3   6  10       28.99       62.53     46.19 o 
   4   6  10        0.77        3.07     19.13 o 
  -9   7  10        9.65       26.52     16.21 o 
  -8   7  10       10.25       18.86     16.07 o 
  -7   7  10       36.98       35.30     17.36 o 
  -6   7  10        0.26        5.27     20.60 o 
  -5   7  10       67.51       33.99     14.46 o 
  -4   7  10      132.10       55.49     50.91 o 
  -3   7  10       22.00        1.18     25.03 o 
  -2   7  10       97.77       -1.74     16.72 o 
  -1   7  10        0.20        2.72     16.49 o 
   0   7  10       38.16       -2.17     20.34 o 
   1   7  10        5.05       -0.82     19.48 o 
   2   7  10        7.89      -24.91     25.95 o 
   3   7  10        0.01       -0.28     31.92 o 
  -8   8  10        9.30      -10.23     15.62 o 
  -7   8  10       10.96       28.51     18.11 o 
  -6   8  10       11.72       14.87     15.95 o 
  -5   8  10       16.91       13.64     13.97 o 
  -4   8  10        2.48       -5.64     18.73 o 
  -3   8  10       22.80        7.23     22.41 o 
  -2   8  10        4.13        1.79     16.95 o 
  -1   8  10       10.01       -5.43     18.72 o 
   0   8  10        1.84       -1.08     20.26 o 
   1   8  10        6.64        0.43     16.48 o 
   2   8  10        7.66       14.41     21.30 o 
  -7   9  10        0.39        0.66     15.24 o 
  -6   9  10        9.43      -17.65     17.65 o 
  -5   9  10        2.29       20.61     16.84 o 
  -4   9  10        0.17        1.47     18.12 o 
  -3   9  10        1.28        8.84     24.06 o 
  -2   9  10       59.82        1.26     22.63 o 
  -1   9  10        0.24       -2.67     23.11 o 
   0   9  10        9.51       -3.80     20.17 o 
  -5  10  10       35.18       20.29     22.99 o 
  -4  10  10       15.38       17.24     32.97 o 
  -3  10  10        6.06       17.91     29.60 o 
  -2  10  10       21.38       -0.79     19.25 o 
  -3 -12  11        0.15      -11.63     21.40 o 
  -2 -12  11        4.92       29.57     20.58 o 
  -1 -12  11       23.48       64.86     21.27 o 
   0 -12  11       28.92       20.11     14.08 o 
   1 -12  11        5.40      -10.15     13.63 o 
   2 -12  11        3.45      -16.18     16.18 o 
  -4 -11  11        0.95      -15.35     21.22 o 
  -3 -11  11        0.10        2.47     16.70 o 
  -2 -11  11        0.85       35.57     19.49 o 
  -1 -11  11        6.42       -4.28     19.48 o 
   0 -11  11        0.28        7.16     10.21 o 
   1 -11  11        6.01       46.60     19.46 o 
   2 -11  11       11.40        0.87     14.18 o 
   3 -11  11        2.19       -3.13     16.87 o 
   4 -11  11       10.47      -13.57     19.14 o 
  -6 -10  11       20.79       63.84     40.33 o 
  -5 -10  11        0.29       38.45     22.32 o 
  -4 -10  11        5.06       18.31     39.85 o 
  -3 -10  11        5.74       21.30     18.87 o 
  -2 -10  11       21.71       34.17     22.94 o 
  -1 -10  11       12.54       10.30     15.71 o 
   0 -10  11        0.06       17.40     15.13 o 
   1 -10  11       30.28       47.93     31.41 o 
   2 -10  11        0.00        0.19     12.54 o 
   3 -10  11       23.29       32.52     19.40 o 
   4 -10  11        3.10       11.22      9.57 o 
  -7  -9  11       18.61       58.05     28.28 o 
  -6  -9  11       16.75       47.35     27.52 o 
  -5  -9  11       20.17       23.64     26.27 o 
  -4  -9  11       38.88       49.07     26.97 o 
  -3  -9  11        7.94       -1.32     27.92 o 
  -2  -9  11       77.87       91.73     20.09 o 
  -1  -9  11       24.17       47.10     16.84 o 
   0  -9  11        5.01       -7.61     12.95 o 
   1  -9  11       12.87       -3.87     12.56 o 
   2  -9  11        3.45       17.66     12.11 o 
   3  -9  11        7.61        7.49     10.48 o 
   4  -9  11        1.36       11.06      8.50 o 
   5  -9  11        1.52       33.41     35.14 o 
  -7  -8  11        7.76       21.36     34.02 o 
  -6  -8  11        0.57      -13.69     19.68 o 
  -5  -8  11       21.33       27.93     23.25 o 
  -4  -8  11        0.32       17.35     22.01 o 
  -3  -8  11       21.01       44.86     18.21 o 
  -2  -8  11        1.22       38.79     34.89 o 
  -1  -8  11        8.81       22.20     14.48 o 
   0  -8  11        5.03       -2.50     13.23 o 
   1  -8  11        1.18       19.02     14.29 o 
   2  -8  11        0.12        2.60      8.90 o 
   3  -8  11       14.05       10.07     13.17 o 
   4  -8  11        1.82       -2.21      7.54 o 
   5  -8  11        6.05       34.45     34.62 o 
  -8  -7  11       15.10        3.05     18.53 o 
  -7  -7  11        0.15       28.95     20.67 o 
  -6  -7  11       33.77       33.86     20.27 o 
  -5  -7  11        4.11       -7.97     19.05 o 
  -4  -7  11       64.59       76.17     19.33 o 
  -3  -7  11       10.85      -15.61     15.61 o 
  -2  -7  11       10.87       31.14     18.79 o 
  -1  -7  11       34.08       23.39     14.18 o 
   0  -7  11        9.22       25.61     13.03 o 
   1  -7  11       43.58       24.26      8.48 o 
   2  -7  11        0.20       -8.79      8.79 o 
   3  -7  11        9.36        7.81      8.72 o 
   4  -7  11        0.17      -11.62     12.04 o 
   5  -7  11        6.47      -13.74     18.97 o 
   6  -7  11        0.04       36.88     22.79 o 
  -8  -6  11        0.03       31.50     21.03 o 
  -7  -6  11       76.53       67.92     26.71 o 
  -6  -6  11        9.54        2.34     17.11 o 
  -5  -6  11       58.36       75.44     31.34 o 
  -4  -6  11       23.82       30.43     20.55 o 
  -3  -6  11        0.40        3.82     13.45 o 
  -2  -6  11      155.28      181.21     58.41 o 
  -1  -6  11        8.83       31.73     22.31 o 
   0  -6  11       67.60       59.77      8.36 o 
   1  -6  11       28.40       22.38      9.90 o 
   2  -6  11        3.98       -8.41      8.90 o 
   3  -6  11        5.98       11.47      8.73 o 
   4  -6  11        0.56        6.71      9.57 o 
   5  -6  11        0.70       30.27     20.01 o 
   6  -6  11       14.96        8.35     20.54 o 
  -9  -5  11        2.57      -16.50     31.50 o 
  -8  -5  11       39.95       41.44     24.47 o 
  -7  -5  11       22.93       31.43     22.38 o 
  -6  -5  11       34.62       69.67     19.74 o 
  -5  -5  11        0.15       39.31     44.19 o 
  -4  -5  11        4.41       -2.61     13.04 o 
  -3  -5  11       25.24       13.39     31.50 o 
  -2  -5  11      110.90       92.60     24.37 o 
  -1  -5  11       36.10       44.61     10.09 o 
   0  -5  11        6.87       12.12      7.47 o 
   1  -5  11       50.08       65.23     13.54 o 
   2  -5  11       28.13       22.88      9.22 o 
   3  -5  11        3.87        9.17     11.39 o 
   4  -5  11       22.98        8.94      7.45 o 
   5  -5  11       16.44       -4.70     17.92 o 
   6  -5  11       11.00       79.34     26.10 o 
  -9  -4  11        7.15        0.70     31.14 o 
  -8  -4  11        1.18       29.30     19.13 o 
  -7  -4  11       27.88       24.50     21.70 o 
  -6  -4  11       22.15       41.14     18.01 o 
  -5  -4  11       86.43      101.99     28.54 o 
  -4  -4  11      150.11      125.34     28.20 o 
  -3  -4  11        8.32        0.00     23.32 o 
  -2  -4  11      220.78      289.95     29.60 o 
  -1  -4  11        0.04       -5.99      9.05 o 
   0  -4  11       15.22        9.95      7.89 o 
   1  -4  11       55.62       56.83     10.48 o 
   2  -4  11       63.47       44.10     17.92 o 
   3  -4  11        6.30       14.86     10.08 o 
   4  -4  11        0.08        9.90      9.55 o 
   5  -4  11        0.12        0.54      6.49 o 
   6  -4  11        4.24       32.01     23.32 o 
 -10  -3  11        9.12       -4.42     17.53 o 
  -9  -3  11       10.84       26.00     19.36 o 
  -8  -3  11       11.81       16.62     17.52 o 
  -7  -3  11       62.83       75.18     28.89 o 
  -6  -3  11       61.91       29.76     25.76 o 
  -5  -3  11       82.51       69.27     27.67 o 
  -4  -3  11       10.25       18.27     21.75 o 
  -2  -3  11       57.57       92.21     23.41 o 
  -1  -3  11      171.10      208.26     17.24 o 
   0  -3  11        3.24        1.88     10.82 o 
   1  -3  11       36.43       32.79     11.14 o 
   2  -3  11        8.66       12.03     11.13 o 
   3  -3  11        1.20       -0.65     10.91 o 
   4  -3  11        1.48       -9.06     13.57 o 
   5  -3  11        8.08       20.55     22.27 o 
   6  -3  11        6.78      -16.18     36.19 o 
 -10  -2  11       16.08       21.01     37.75 o 
  -9  -2  11        0.04       12.43     17.03 o 
  -8  -2  11       51.92       68.22     45.94 o 
  -5  -2  11        1.85        8.70     21.92 o 
  -4  -2  11       35.01       40.72     25.23 o 
  -2  -2  11      307.05      343.40     29.96 o 
  -1  -2  11       85.64      100.50     13.23 o 
   0  -2  11        0.22        3.51      9.44 o 
   1  -2  11        2.63        4.94     10.08 o 
   2  -2  11       17.41       17.58      9.85 o 
   3  -2  11       16.97       24.25     14.23 o 
   4  -2  11       11.06        3.29     12.77 o 
   5  -2  11        7.41       18.54     19.23 o 
   6  -2  11        4.04       29.23     38.98 o 
 -10  -1  11        3.99       20.51     18.43 o 
  -9  -1  11       33.62       27.49     41.06 o 
  -5  -1  11      271.27      294.70     33.61 o 
  -4  -1  11      101.29       89.64     27.33 o 
  -3  -1  11      373.02      405.52     11.76 o 
  -2  -1  11      833.87      822.79     41.27 o 
  -1  -1  11       95.70      113.99     20.03 o 
   0  -1  11      549.25      610.40     22.47 o 
   1  -1  11      154.04      143.91     19.09 o 
   2  -1  11       82.04       77.34     15.81 o 
   3  -1  11        6.66       17.45     10.39 o 
   4  -1  11       12.66       14.27     16.65 o 
   5  -1  11        0.09        0.14      6.97 o 
   6  -1  11        0.19       -0.17     19.14 o 
 -10   0  11        2.70       -6.44     24.36 o 
  -5   0  11       45.46       68.30     21.23 o 
  -4   0  11      214.33      222.25      7.63 o 
  -3   0  11       29.73       40.76     18.79 o 
  -2   0  11       42.93       49.56     15.85 o 
  -1   0  11      249.12      297.76     40.32 o 
   0   0  11       29.28       29.94     13.54 o 
   1   0  11       52.39       70.55     14.53 o 
   2   0  11        5.54        2.95     10.56 o 
   3   0  11       23.75       26.19     12.30 o 
   4   0  11       12.68       10.52     11.46 o 
   5   0  11        2.73        1.30      8.82 o 
   6   0  11       12.59        1.40     21.22 o 
 -10   1  11        2.17       62.98     47.15 o 
  -7   1  11        6.93        1.91      6.44 o 
  -6   1  11       55.83       16.18     10.01 o 
  -5   1  11      165.64      147.16     12.16 o 
  -4   1  11       12.26        5.28      6.87 o 
  -3   1  11       80.75       80.42     17.86 o 
  -2   1  11      422.33      409.82     39.63 o 
  -1   1  11      143.39      137.09     17.73 o 
   0   1  11      236.55      277.04     19.48 o 
   1   1  11        7.90        7.15     12.09 o 
   2   1  11      137.15      178.85     35.51 o 
   3   1  11       24.05       13.92     12.42 o 
   4   1  11        6.16       -0.04     10.42 o 
   5   1  11       13.19        5.14     11.46 o 
  -9   2  11        2.34       -9.22     39.66 o 
  -8   2  11       25.85       16.66     17.75 o 
  -7   2  11        1.55       -5.73     10.33 o 
  -6   2  11       67.29       49.47     19.68 o 
  -5   2  11      367.93      343.03     17.56 o 
  -4   2  11       61.99       38.70     17.50 o 
  -3   2  11      166.06      224.91     21.28 o 
  -2   2  11      159.59      124.94     22.14 o 
  -1   2  11       15.87       37.39     19.44 o 
   0   2  11      263.89      288.50     20.92 o 
   1   2  11        0.13       -7.17     13.21 o 
   2   2  11       37.50       28.58     14.83 o 
   3   2  11       12.88        8.23     15.70 o 
   4   2  11       13.15        1.48     11.51 o 
   5   2  11        0.05        0.03     10.59 o 
 -10   3  11       10.34       56.02     48.37 o 
  -9   3  11        9.51       11.31     25.23 o 
  -8   3  11       32.62       34.41     28.05 o 
  -7   3  11       41.36       19.43     19.72 o 
  -6   3  11      167.39      152.21     52.39 o 
  -5   3  11      149.42      144.76     43.71 o 
  -4   3  11       14.86       21.74     17.58 o 
  -3   3  11       90.86      111.29     24.56 o 
  -2   3  11        1.97       -4.40     17.68 o 
  -1   3  11       31.84       10.71     20.97 o 
   0   3  11       16.14       24.00     16.21 o 
   1   3  11       15.07       22.93     15.81 o 
   2   3  11        0.01       24.82     15.37 o 
   3   3  11        0.79        7.56     17.61 o 
   4   3  11        0.68        5.67     13.97 o 
   5   3  11        0.84       12.26     22.26 o 
 -10   4  11        3.87       37.06     46.28 o 
  -9   4  11       24.76       35.60     14.31 o 
  -8   4  11        6.37       -0.41      7.94 o 
  -7   4  11        0.43        9.66     14.61 o 
  -6   4  11        0.15       15.74     17.37 o 
  -5   4  11       24.95       17.11     10.22 o 
  -4   4  11        3.53      -17.79     17.79 o 
  -3   4  11       91.88       92.89     20.89 o 
  -2   4  11      126.96       40.98     55.87 o 
  -1   4  11        9.78        7.30     15.79 o 
   0   4  11      124.09       57.94     48.48 o 
   1   4  11        4.31       44.10     23.32 o 
   2   4  11       18.76       46.87     17.95 o 
   3   4  11        5.00       13.06     32.79 o 
   4   4  11        7.73       30.24     20.49 o 
  -9   5  11        0.01      -16.78     16.78 o 
  -8   5  11       24.78       14.27     13.17 o 
  -7   5  11        0.58       -8.38     10.98 o 
  -6   5  11       83.56       52.05     18.91 o 
  -5   5  11        5.80       -6.89     16.71 o 
  -4   5  11       15.96        7.41     17.29 o 
  -3   5  11      201.71      261.15     26.00 o 
  -2   5  11       26.31       -0.28     16.76 o 
  -1   5  11       51.75       -1.73     14.88 o 
   0   5  11       15.95       -1.95     14.95 o 
   1   5  11       41.36       36.07     18.88 o 
   2   5  11        0.33       15.67     37.24 o 
   3   5  11        7.66       26.83     19.50 o 
  -9   6  11        5.44        4.48     16.72 o 
  -8   6  11       26.98       10.59     12.05 o 
  -7   6  11        0.53       22.00     16.99 o 
  -6   6  11       25.10       26.64     20.97 o 
  -5   6  11        7.47        8.82     11.68 o 
  -4   6  11        2.72       23.21     20.35 o 
  -3   6  11        2.44        5.35     21.60 o 
  -2   6  11        1.78       -1.19     15.71 o 
  -1   6  11        7.16       -0.12     14.13 o 
   0   6  11       19.18        0.10     17.29 o 
   1   6  11        0.77       18.18     19.19 o 
   2   6  11       33.67       56.91     28.53 o 
  -8   7  11        0.15       -9.48     18.54 o 
  -7   7  11        3.94       -3.11     12.90 o 
  -6   7  11        1.51       -3.01     14.08 o 
  -5   7  11       11.87       -0.20     10.28 o 
  -4   7  11        0.75       19.50     25.55 o 
  -3   7  11        9.59        0.87     16.42 o 
  -2   7  11        6.80        1.89     17.52 o 
  -1   7  11       64.19       -2.74     21.59 o 
   0   7  11       28.90        3.57     22.00 o 
   1   7  11        4.47       11.39     24.99 o 
  -7   8  11        2.29       -0.23     19.54 o 
  -6   8  11       55.24       50.66     20.74 o 
  -5   8  11        4.03       12.83     22.42 o 
  -4   8  11        4.34       -0.94     17.87 o 
  -3   8  11       26.15       -0.89     20.97 o 
  -2   8  11        9.59        3.44     19.64 o 
  -1   8  11       44.08        0.92     18.00 o 
   0   8  11        7.15        2.20     22.42 o 
  -5   9  11        3.91       12.51     19.50 o 
  -4   9  11       14.58       76.27     69.25 o 
  -3   9  11        0.01       -2.24     23.85 o 
  -2   9  11        0.09        1.80     20.19 o 
  -3 -11  12       11.08       44.15     32.62 o 
  -2 -11  12        3.66       20.57     23.52 o 
  -1 -11  12        0.66       -6.91     21.66 o 
   0 -11  12        7.98        9.59     50.45 o 
   1 -11  12        4.10       16.26     16.29 o 
   2 -11  12        1.67       -1.33     12.83 o 
  -5 -10  12        0.42      -23.47     64.90 o 
  -4 -10  12        4.92        9.58     31.31 o 
  -3 -10  12        0.06        4.20     18.00 o 
  -2 -10  12        6.25      -11.94     45.41 o 
  -1 -10  12        9.09       19.39     17.11 o 
   0 -10  12        1.87       -0.88     27.49 o 
   1 -10  12        0.12       -5.00     28.53 o 
   2 -10  12        0.09       -1.08     15.17 o 
   3 -10  12        1.17       46.78     22.76 o 
  -6  -9  12        0.47      -30.06     30.06 o 
  -5  -9  12        4.44       26.05     26.61 o 
  -4  -9  12        0.36      -24.81     24.81 o 
  -3  -9  12       18.97       19.90     19.48 o 
  -2  -9  12       30.75       12.22     41.93 o 
  -1  -9  12        0.46       10.21     24.01 o 
   0  -9  12       24.51       37.86     16.48 o 
   1  -9  12        0.98        1.77     14.52 o 
   2  -9  12       15.65       21.31     16.96 o 
   3  -9  12        6.30       10.72     12.99 o 
   4  -9  12        1.92       16.36     20.53 o 
  -7  -8  12        5.39       33.31     23.03 o 
  -6  -8  12       11.40       38.64     26.55 o 
  -5  -8  12        1.67       11.65     18.64 o 
  -4  -8  12        8.56       40.03     19.58 o 
  -3  -8  12       41.49       50.14     19.46 o 
  -2  -8  12        1.90       28.69     27.02 o 
  -1  -8  12        0.36        8.54     14.96 o 
   0  -8  12       10.28       13.93     16.95 o 
   1  -8  12        3.02        9.77     11.40 o 
   2  -8  12        0.42       20.60     12.58 o 
   3  -8  12       10.63       18.22     12.44 o 
   4  -8  12        1.37       12.36      9.81 o 
  -7  -7  12        1.93       14.82     27.40 o 
  -6  -7  12        8.41       73.66     36.12 o 
  -5  -7  12        1.85       -0.75     17.39 o 
  -4  -7  12        8.63       10.08     31.06 o 
  -3  -7  12        4.78       24.74     16.85 o 
  -2  -7  12        3.70       16.96     19.84 o 
  -1  -7  12       10.54        5.22     25.14 o 
   0  -7  12        0.46       -6.17     26.36 o 
   1  -7  12        2.37        3.02      7.75 o 
   2  -7  12        9.23       -0.68      8.69 o 
   3  -7  12        0.40        5.71      9.02 o 
   4  -7  12        0.19        2.50      8.52 o 
   5  -7  12        0.76       46.63     35.14 o 
  -8  -6  12        3.60      -10.94     32.89 o 
  -7  -6  12       14.01        5.62     19.57 o 
  -6  -6  12        2.04       25.90     24.71 o 
  -5  -6  12       13.18       10.23     28.10 o 
  -4  -6  12        2.60       22.10     17.39 o 
  -3  -6  12      131.32      131.07     24.96 o 
  -2  -6  12       40.94       28.50     19.29 o 
  -1  -6  12       12.55       24.99     23.31 o 
   0  -6  12       76.78       69.40     12.38 o 
   1  -6  12       21.36       17.65     11.75 o 
   2  -6  12       34.23       39.29     11.19 o 
   3  -6  12        1.62       11.20     10.99 o 
   4  -6  12        9.48       15.40     15.00 o 
   5  -6  12        0.24       -9.22     30.10 o 
  -8  -5  12       10.68       49.49     22.45 o 
  -7  -5  12        2.58        1.48     16.11 o 
  -6  -5  12       57.44       46.62     39.59 o 
  -5  -5  12        3.59       -7.62     16.05 o 
  -4  -5  12       72.87       60.90     18.76 o 
  -3  -5  12       49.25       63.17     27.14 o 
  -2  -5  12      165.92      125.51     28.55 o 
  -1  -5  12        0.54        8.93      8.28 o 
   0  -5  12        0.04        3.54      8.52 o 
   1  -5  12       13.03       -3.66     11.19 o 
   2  -5  12       11.07        7.32     14.39 o 
   3  -5  12        0.67       -1.70      9.51 o 
   4  -5  12        0.52        3.39      8.92 o 
   5  -5  12        1.98       -6.09     19.14 o 
  -9  -4  12       18.38       46.05     27.37 o 
  -8  -4  12        2.32       -6.21     39.76 o 
  -7  -4  12       14.96       42.66     29.84 o 
  -6  -4  12        0.06      -15.79     24.18 o 
  -5  -4  12       52.96       34.98     26.45 o 
  -4  -4  12        0.08       22.62     25.05 o 
  -3  -4  12       22.66       33.75     24.36 o 
  -2  -4  12      140.50       94.86     26.28 o 
  -1  -4  12      133.13      142.48     25.76 o 
   0  -4  12        6.42        2.86      7.25 o 
   1  -4  12        4.36       -6.66      8.98 o 
   2  -4  12       58.65       38.42     18.93 o 
   3  -4  12        1.36      -11.66     11.66 o 
   4  -4  12        8.84       17.93     11.40 o 
   5  -4  12        2.41       42.10     36.54 o 
  -9  -3  12        3.35       31.03     25.13 o 
  -8  -3  12       14.49       68.99     25.63 o 
  -7  -3  12       14.80       46.11     29.57 o 
  -6  -3  12       62.30      105.80     30.98 o 
  -5  -3  12        8.29       -9.56     38.62 o 
  -4  -3  12       61.77      118.86     29.93 o 
  -3  -3  12      295.93      341.73     34.48 o 
  -2  -3  12       85.80      120.00      8.79 o 
  -1  -3  12      203.39      252.24     15.00 o 
   0  -3  12       11.19       -5.68     11.19 o 
   1  -3  12       81.69      121.47     26.10 o 
   2  -3  12       55.32       67.54     26.97 o 
   3  -3  12        1.27       -0.66     21.14 o 
   4  -3  12        1.54        3.72     10.53 o 
   5  -3  12        0.11        5.57     31.67 o 
  -9  -2  12       15.44       64.65     21.25 o 
  -8  -2  12       18.10       61.77     31.14 o 
  -7  -2  12        0.28      -27.66     27.66 o 
  -6  -2  12      207.35      230.16     36.21 o 
  -5  -2  12        1.95       66.29     47.15 o 
  -4  -2  12        8.05       18.10     24.18 o 
  -3  -2  12      224.53      251.79     31.86 o 
  -2  -2  12      138.91      157.55     15.50 o 
  -1  -2  12       20.35       11.74     18.62 o 
   0  -2  12       37.53       19.65     25.58 o 
   1  -2  12      102.88       93.33     13.48 o 
   2  -2  12        2.64       -1.65     11.87 o 
   3  -2  12        3.40       18.75     12.09 o 
   4  -2  12        1.03       18.11     15.75 o 
   5  -2  12        0.51       20.53     36.19 o 
  -9  -1  12       12.69       -1.40     23.14 o 
  -8  -1  12        2.75       -5.39     23.66 o 
  -7  -1  12       56.25       30.97     27.84 o 
  -6  -1  12        2.68       31.14     27.66 o 
  -5  -1  12       38.27       17.05     25.40 o 
  -3  -1  12       12.77       16.25      4.65 o 
  -2  -1  12       15.06       18.91      9.46 o 
  -1  -1  12      288.71      311.61     13.46 o 
   0  -1  12       85.44      103.13     15.28 o 
   1  -1  12       55.24       57.96     12.21 o 
   2  -1  12       93.80       90.24     18.54 o 
   3  -1  12        1.15        2.22      8.61 o 
   4  -1  12       48.28       19.17     10.34 o 
   5  -1  12       17.67       59.86     26.97 o 
  -9   0  12        5.82       -4.70     25.75 o 
  -8   0  12        3.74      -31.14     31.14 o 
  -7   0  12        0.72      -24.36     27.83 o 
  -6   0  12       54.38       92.58     32.19 o 
  -5   0  12        0.61       15.66     17.23 o 
  -4   0  12      112.27      149.42     10.51 o 
  -3   0  12      132.24      136.58     25.24 o 
  -2   0  12      191.32      253.56     29.60 o 
  -1   0  12       43.02       39.85     19.07 o 
   0   0  12       19.31       15.97     17.23 o 
   1   0  12      203.81      210.54     31.25 o 
   2   0  12        6.81        9.16     20.01 o 
   3   0  12       66.69       44.84     17.65 o 
   4   0  12       15.56       15.32     13.22 o 
   5   0  12        0.67        3.07     15.85 o 
  -9   1  12       21.91       73.94     33.75 o 
  -8   1  12        0.41       14.44     27.83 o 
  -7   1  12        0.57       37.92     30.10 o 
  -6   1  12        8.95       -1.38      6.68 o 
  -5   1  12       18.89       92.48     25.66 o 
  -4   1  12       89.45      152.38     51.16 o 
  -3   1  12        0.02       -8.36     30.62 o 
  -2   1  12       27.47       11.77     15.35 o 
  -1   1  12       40.99       39.85     19.45 o 
   0   1  12       11.46       29.00     18.70 o 
   1   1  12        8.43        7.83     21.48 o 
   2   1  12        2.25      -10.28     25.14 o 
   3   1  12        1.42        3.21     14.76 o 
   4   1  12       11.06       27.51     24.74 o 
  -9   2  12        8.59       70.46     32.54 o 
  -8   2  12        0.10        0.53     34.45 o 
  -7   2  12        0.10       -2.70     16.45 o 
  -6   2  12       15.05        8.03     10.29 o 
  -5   2  12        0.25       -6.90     10.04 o 
  -4   2  12       26.78       14.19     20.25 o 
  -3   2  12       14.59      -21.65     21.92 o 
  -2   2  12       18.04       -2.86     14.14 o 
  -1   2  12       99.35       93.08     22.61 o 
   0   2  12        2.22       -3.48     13.65 o 
   1   2  12       20.76       22.83     19.40 o 
   2   2  12        1.32       35.62     43.15 o 
   3   2  12        3.40       11.91     17.70 o 
   4   2  12        0.51       11.52     14.21 o 
  -9   3  12       10.04       21.92     47.84 o 
  -8   3  12       10.24       20.42     22.45 o 
  -7   3  12       25.76       21.29     14.82 o 
  -6   3  12       48.72       31.22     16.95 o 
  -5   3  12        1.25        0.04     10.37 o 
  -4   3  12       44.70       30.06     30.51 o 
  -3   3  12       50.09       25.29     28.89 o 
  -2   3  12      159.09      103.02    102.63 o 
  -1   3  12       38.69       69.57     50.98 o 
   0   3  12        2.32        5.06     15.04 o 
   1   3  12       55.37       99.69     19.93 o 
   2   3  12        1.14        8.95     21.83 o 
   3   3  12        2.36       34.52     21.79 o 
  -9   4  12       35.33       25.23     34.98 o 
  -8   4  12        2.13       36.73     36.71 o 
  -7   4  12       59.86       25.51     24.31 o 
  -6   4  12       24.96       17.95     14.15 o 
  -5   4  12        2.82       20.34     20.01 o 
  -4   4  12       32.07       22.09     23.28 o 
  -3   4  12        3.16       49.15     49.07 o 
  -2   4  12        0.41      -13.96     17.98 o 
  -1   4  12        8.73        4.83     25.96 o 
   0   4  12       10.59        1.06     14.39 o 
   1   4  12       16.43       26.59     30.54 o 
   2   4  12        9.33       17.68     33.15 o 
   3   4  12        4.92       13.83     18.18 o 
  -8   5  12        2.47       -5.51     15.35 o 
  -7   5  12        3.43       -1.90     11.33 o 
  -6   5  12       22.46       10.47     11.62 o 
  -5   5  12       11.64       24.06     12.39 o 
  -4   5  12       10.20       29.76     25.08 o 
  -3   5  12        0.25       15.81     19.57 o 
  -2   5  12       40.83       -1.63     19.38 o 
  -1   5  12       26.39        2.44     16.70 o 
   0   5  12       21.39       -0.02     12.18 o 
   1   5  12       68.98       96.52     38.80 o 
   2   5  12        5.77       17.12     74.72 o 
  -8   6  12        0.08      -26.18     26.18 o 
  -7   6  12       24.47       45.14     48.65 o 
  -6   6  12       12.14       -8.14     15.73 o 
  -5   6  12       12.87       35.39     19.95 o 
  -4   6  12       38.94        4.10     30.43 o 
  -3   6  12        1.00        4.07     18.26 o 
  -2   6  12       17.83       -3.57     22.32 o 
  -1   6  12        1.64       -0.94     19.55 o 
   0   6  12        2.51       -1.39     16.91 o 
   1   6  12        5.26       13.11     20.48 o 
  -7   7  12        9.38       10.62     18.97 o 
  -6   7  12        0.36      -10.13     14.29 o 
  -5   7  12       14.53        6.37     13.37 o 
  -4   7  12       10.46      -28.05     31.50 o 
  -3   7  12        1.35        2.94     19.58 o 
  -2   7  12        0.10        0.66     17.56 o 
  -1   7  12        0.48       -3.93     19.60 o 
   0   7  12        5.38        1.33     18.32 o 
  -4   8  12       31.06       39.46     41.15 o 
  -3   8  12       10.54       -1.11     30.86 o 
  -3 -10  13        0.59      -26.62     26.62 o 
  -2 -10  13        7.77       27.84     20.09 o 
  -1 -10  13        0.07       -6.20     20.31 o 
   0 -10  13        0.03       -6.26     15.26 o 
   1 -10  13        7.12      -11.13     15.43 o 
  -5  -9  13        1.68      -37.75     37.75 o 
  -4  -9  13        0.04       23.32     33.97 o 
  -3  -9  13       18.11       19.64     52.28 o 
  -2  -9  13        5.37       14.14     21.05 o 
  -1  -9  13        4.30      -20.20     20.20 o 
   0  -9  13        1.82       -0.61     12.56 o 
   1  -9  13       13.57       25.87     19.59 o 
   2  -9  13        0.02        6.43     20.92 o 
  -6  -8  13        7.18       50.78     33.75 o 
  -5  -8  13        0.08      -21.87     25.40 o 
  -4  -8  13        6.89       13.38     19.12 o 
  -3  -8  13       20.83       64.71     24.04 o 
  -2  -8  13       49.57       16.53     27.78 o 
  -1  -8  13        2.34       -2.26     17.30 o 
   0  -8  13        7.62       49.96     26.67 o 
   1  -8  13       27.10        6.55     10.93 o 
   2  -8  13        3.37       10.09     13.00 o 
   3  -8  13        2.57        2.63     11.63 o 
  -6  -7  13       12.09       20.97     30.88 o 
  -5  -7  13        7.70       20.93     20.09 o 
  -4  -7  13       13.79       50.43     25.45 o 
  -3  -7  13        0.89       -9.46     20.65 o 
  -2  -7  13       16.68        8.53     18.86 o 
  -1  -7  13        5.35       17.68     25.21 o 
   0  -7  13        1.24        5.07     15.57 o 
   1  -7  13        2.22        3.13      8.03 o 
   2  -7  13        5.49       -7.70      9.26 o 
   3  -7  13        0.14        1.65     12.41 o 
   4  -7  13        1.75       23.49     19.67 o 
  -7  -6  13       58.95      115.38     26.52 o 
  -6  -6  13       19.07       43.05     26.84 o 
  -5  -6  13        8.00       56.29     45.06 o 
  -4  -6  13        7.36       15.71     18.38 o 
  -3  -6  13       69.74       75.20     32.36 o 
  -2  -6  13       37.13       71.66     22.97 o 
  -1  -6  13       28.25       45.28     19.84 o 
   0  -6  13       10.59       22.43      8.95 o 
   1  -6  13       34.06       44.78     23.80 o 
   2  -6  13        0.32       21.03     11.21 o 
   3  -6  13       16.30       34.23     15.66 o 
   4  -6  13        7.93       10.09     29.23 o 
  -8  -5  13        5.76       32.59     29.84 o 
  -7  -5  13        1.79       21.39     30.19 o 
  -6  -5  13       14.23       31.16     53.59 o 
  -5  -5  13       11.54       14.84     18.50 o 
  -4  -5  13        8.13       -0.28     11.91 o 
  -3  -5  13       25.46       11.31     23.66 o 
  -2  -5  13      261.08      236.47     49.81 o 
  -1  -5  13        0.15       -4.93      5.50 o 
   0  -5  13       49.71       78.56     30.19 o 
   1  -5  13       64.63       64.63     14.61 o 
   2  -5  13       25.27        6.82      8.93 o 
   3  -5  13       20.94       12.84     10.67 o 
   4  -5  13        0.53       23.51     16.27 o 
  -8  -4  13        6.82       32.69     22.63 o 
  -7  -4  13       11.91       84.68     23.42 o 
  -6  -4  13        0.10      -17.05     28.19 o 
  -5  -4  13       63.34      102.32     51.51 o 
  -4  -4  13        3.76        2.08     35.32 o 
  -3  -4  13       10.48       33.93     25.75 o 
  -2  -4  13       39.20      -14.97     36.72 o 
  -1  -4  13        1.50        5.51     11.66 o 
   0  -4  13       26.91       16.91     22.88 o 
   1  -4  13        3.92       -7.65      9.94 o 
   2  -4  13       10.28        1.27      9.69 o 
   3  -4  13        1.87       10.32     18.44 o 
   4  -4  13        7.91       -0.40     15.33 o 
  -8  -3  13        1.35       14.47     36.19 o 
  -7  -3  13       19.32      -33.24     33.24 o 
  -6  -3  13       38.16        2.08     23.49 o 
  -5  -3  13       10.34      -29.23     29.23 o 
  -4  -3  13        0.32      -35.32     45.41 o 
  -3  -3  13       22.35        5.05     21.75 o 
  -2  -3  13        2.44       -1.76      6.08 o 
  -1  -3  13       11.27       -0.19      5.98 o 
   0  -3  13       49.23        6.92      9.31 o 
   1  -3  13       55.47       23.68     21.75 o 
   2  -3  13        0.01       -6.51     13.51 o 
   3  -3  13       14.63       11.06     19.47 o 
   4  -3  13        3.65        2.90     13.27 o 
  -6  -2  13        8.98       -2.44     24.53 o 
  -5  -2  13       11.39       28.19     28.71 o 
  -4  -2  13       40.40       41.93     27.84 o 
  -3  -2  13        6.73       12.53     24.36 o 
  -2  -2  13       11.44        2.37      8.21 o 
  -1  -2  13        8.19        6.93     11.36 o 
   0  -2  13       52.34       16.46     23.58 o 
   1  -2  13       16.11        5.79     10.53 o 
   2  -2  13        6.64       16.86     12.36 o 
   3  -2  13       10.28       12.83     23.14 o 
   4  -2  13        1.09       -1.38     15.75 o 
  -5  -1  13       51.25       20.71     28.89 o 
  -4  -1  13        1.41       -5.05     23.66 o 
  -3  -1  13       17.79       14.29     10.29 o 
  -2  -1  13        1.38        5.99     18.47 o 
  -1  -1  13        0.70        1.48      9.37 o 
   0  -1  13       10.15        5.11     10.86 o 
   1  -1  13        8.47        9.45      9.76 o 
   2  -1  13        3.56        3.98      9.71 o 
   3  -1  13       23.18       21.23     12.87 o 
   4  -1  13       10.67       43.82     51.32 o 
  -8   0  13       29.51       36.89     32.71 o 
  -5   0  13        8.56       23.76     18.80 o 
  -4   0  13       10.02        9.59      8.09 o 
  -3   0  13        4.08       32.06     25.40 o 
  -2   0  13       44.88       32.27     37.50 o 
  -1   0  13        0.15        1.61     13.16 o 
   0   0  13       49.69       60.86     17.36 o 
   1   0  13        1.28        7.76     14.02 o 
   2   0  13       52.26       73.60     13.54 o 
   3   0  13       18.41       16.73     13.20 o 
  -8   1  13        6.20       67.68     35.32 o 
  -7   1  13        3.64      -14.61     29.57 o 
  -6   1  13       42.27       -1.04     21.92 o 
  -5   1  13       19.95        7.80     17.90 o 
  -4   1  13       12.60        5.31      6.43 o 
  -3   1  13       33.94       35.30     28.98 o 
  -2   1  13       36.07       27.71     34.19 o 
  -1   1  13       32.11       45.85     42.46 o 
   0   1  13       12.08        0.97     12.48 o 
   1   1  13        0.26       26.03     16.70 o 
   2   1  13        7.64        2.53     30.01 o 
   3   1  13        4.79       12.96     15.25 o 
  -8   2  13       20.69       24.36     31.50 o 
  -7   2  13        5.04       15.88     20.26 o 
  -6   2  13       35.55       51.10     45.58 o 
  -5   2  13       22.24       23.25     12.68 o 
  -4   2  13       16.88       -7.87     21.60 o 
  -3   2  13        5.32        7.13     19.92 o 
  -2   2  13       11.94       20.11     18.01 o 
  -1   2  13        0.18        2.76     18.25 o 
   0   2  13       10.74       28.16     20.97 o 
   1   2  13       38.54       59.42     22.54 o 
   2   2  13        1.21      -21.35     44.62 o 
   3   2  13        2.44       36.49     21.12 o 
  -8   3  13        8.81       30.87     29.84 o 
  -7   3  13        0.96      -11.37     24.23 o 
  -6   3  13       22.30       16.37     20.35 o 
  -5   3  13        0.05       -7.70     12.55 o 
  -4   3  13        2.61       -8.13     18.25 o 
  -3   3  13        7.74       -9.87     28.55 o 
  -2   3  13        6.00        5.62     16.68 o 
  -1   3  13        0.86        4.22     16.20 o 
   0   3  13       37.92       75.80     32.79 o 
   1   3  13        2.47      -16.50     45.85 o 
   2   3  13       18.54       68.48     33.15 o 
  -8   4  13        7.22       75.16     36.88 o 
  -7   4  13       12.83        6.34     20.15 o 
  -6   4  13       20.87       10.47     14.46 o 
  -5   4  13       33.72       14.24     12.23 o 
  -4   4  13        0.98      -20.10     21.19 o 
  -3   4  13       28.19       -3.50     17.43 o 
  -2   4  13       50.42       14.44     23.46 o 
  -1   4  13        7.60       18.92     23.21 o 
   0   4  13       12.89       42.78     24.85 o 
   1   4  13        2.05       14.62     21.22 o 
  -7   5  13        0.54       -3.96      9.86 o 
  -6   5  13        5.05        3.06     11.66 o 
  -5   5  13       22.48       -8.84     14.51 o 
  -4   5  13       25.20       47.95     44.28 o 
  -3   5  13        0.73       30.64     32.71 o 
  -2   5  13        1.94        6.92     19.27 o 
  -1   5  13        1.77      -10.87     31.62 o 
   0   5  13        1.94       13.02     24.49 o 
  -6   6  13        2.80        1.07     17.23 o 
  -5   6  13        3.92       18.06     21.03 o 
  -4   6  13        3.73       19.14     28.02 o 
  -3   6  13       31.77       40.80     38.80 o 
  -2   6  13        1.27        1.57     29.46 o 
  -1   6  13        8.44       -7.37     21.03 o 
  -2  -9  14        0.68       26.77     20.38 o 
  -1  -9  14        2.17       20.85     30.10 o 
  -4  -8  14        3.70       12.70     30.36 o 
  -3  -8  14       51.82       44.11     22.27 o 
  -2  -8  14       18.23       28.98     19.54 o 
  -1  -8  14        0.25       -1.29     14.44 o 
   0  -8  14        1.43       17.33     26.17 o 
   1  -8  14        6.33       -2.89     14.35 o 
  -5  -7  14       13.42       27.32     22.39 o 
  -4  -7  14        8.67       39.78     26.51 o 
  -3  -7  14        0.58        8.31     35.58 o 
  -2  -7  14       16.26       41.54     19.75 o 
  -1  -7  14        7.19        5.62     21.49 o 
   0  -7  14       16.16        4.57     16.83 o 
   1  -7  14        0.02       25.25     15.24 o 
   2  -7  14        5.41       14.67     10.23 o 
  -6  -6  14       30.37       10.29     25.77 o 
  -5  -6  14       14.41       20.15     21.41 o 
  -4  -6  14        2.90       29.40     21.35 o 
  -3  -6  14       52.57       49.94     36.28 o 
  -2  -6  14        0.86       28.61     21.94 o 
  -1  -6  14       32.72       54.77     29.58 o 
   0  -6  14        3.87       12.99     25.31 o 
   1  -6  14        5.73        3.93     14.04 o 
   2  -6  14        0.09       -1.98     13.85 o 
  -6  -5  14       10.50       15.38     25.64 o 
  -5  -5  14       17.16        3.90     36.10 o 
  -4  -5  14        0.16       11.71     22.62 o 
  -3  -5  14        1.77       15.49     25.75 o 
  -2  -5  14        8.09       28.01     40.19 o 
  -1  -5  14        1.29       54.63     25.05 o 
   0  -5  14       16.91       36.93     35.93 o 
   1  -5  14        1.21        5.10     20.27 o 
   2  -5  14        6.98        0.78      9.69 o 
   3  -5  14        3.74       14.38     11.67 o 
  -7  -4  14        0.05       10.56     40.97 o 
  -6  -4  14       11.07       56.89     35.15 o 
  -5  -4  14        0.59       86.12     33.93 o 
  -4  -4  14        5.06       13.57     27.66 o 
  -2  -4  14        0.98       18.97     24.18 o 
  -1  -4  14        9.24        1.21     19.31 o 
   0  -4  14        4.88       -1.04      9.05 o 
   1  -4  14        7.10       28.83     35.67 o 
   2  -4  14        4.71        2.80     10.95 o 
   3  -4  14        0.91       19.05     13.47 o 
  -4  -3  14       35.87       63.85     30.97 o 
  -2  -3  14        0.06      -29.06     29.06 o 
  -1  -3  14        1.36      -19.53     25.58 o 
   0  -3  14        2.37        0.70     15.31 o 
   1  -3  14        1.92       -2.75     11.04 o 
   2  -3  14        1.51       -0.94     12.22 o 
   3  -3  14        0.02       14.03     13.59 o 
  -4  -2  14        2.96       15.31     27.66 o 
  -3  -2  14        5.19       36.54     27.83 o 
  -2  -2  14        0.13       38.11     27.14 o 
  -1  -2  14        5.49       -1.06      7.88 o 
   0  -2  14       10.12        2.07     14.99 o 
   1  -2  14        5.27      -12.20     19.15 o 
   2  -2  14        0.14       -4.51     20.35 o 
   3  -2  14        5.78       23.55     15.66 o 
  -7  -1  14        5.17       46.11     36.01 o 
  -6  -1  14        3.49       41.40     33.75 o 
  -4  -1  14        0.95       88.21     33.75 o 
  -3  -1  14       26.31       47.15     29.23 o 
  -2  -1  14       13.20       -0.58      8.45 o 
  -1  -1  14       44.64       31.12     24.52 o 
   0  -1  14       11.03       10.63      9.74 o 
   1  -1  14       16.18       -6.14     10.28 o 
   2  -1  14        0.35        2.32     17.42 o 
  -7   0  14        5.99       72.55     37.06 o 
  -6   0  14       36.84       37.76     35.32 o 
  -5   0  14        1.74        0.00     21.75 o 
  -4   0  14       18.99       13.88     22.21 o 
  -3   0  14        0.56       21.64     20.44 o 
  -2   0  14        4.66       21.48     23.66 o 
  -1   0  14        0.42        3.22     11.42 o 
   0   0  14        1.65      -11.80     11.80 o 
   1   0  14        1.44        3.14     11.21 o 
   2   0  14       16.45       32.07     17.72 o 
  -7   1  14        8.69       12.53     51.50 o 
  -6   1  14       12.02        3.45     18.67 o 
  -5   1  14       10.04      -14.32     20.31 o 
  -4   1  14        2.74        8.38     29.89 o 
  -3   1  14        0.22       15.98     18.86 o 
  -2   1  14        0.57        3.81     19.54 o 
  -1   1  14       11.86       13.06     17.98 o 
   0   1  14       11.16       36.31     22.93 o 
   1   1  14       23.23       54.62     24.36 o 
  -7   2  14       32.20       14.43     25.58 o 
  -6   2  14       22.52       14.23     22.11 o 
  -5   2  14        2.31        8.67     20.46 o 
  -4   2  14       35.98       37.39     38.71 o 
  -3   2  14        0.57       17.21     24.17 o 
  -2   2  14        0.14       -9.01     21.81 o 
  -1   2  14       19.61       12.12     18.11 o 
   0   2  14        1.35       39.90     19.86 o 
   1   2  14       12.09       28.72     19.42 o 
  -6   3  14       16.83       12.15     25.47 o 
  -5   3  14        0.64       22.23     22.37 o 
  -4   3  14       25.62       44.24     44.63 o 
  -3   3  14        0.28       22.93     20.55 o 
  -2   3  14        6.90       22.49     27.05 o 
  -1   3  14        0.22       -3.70     17.86 o 
   0   3  14        5.20       17.40     19.47 o 
  -6   4  14        2.25       40.23     34.28 o 
  -5   4  14        5.81       -1.79     10.36 o 
  -4   4  14       26.51       10.56     21.67 o 
  -3   4  14        5.69        5.54     23.47 o 
  -2   4  14        5.69       27.10     25.75 o 
  -1   4  14        5.21       -4.18     18.36 o 
  -2  -7  15        1.44       54.98     31.31 o 
  -4  -6  15        7.53        4.18     19.19 o 
  -3  -6  15        0.54       17.61     24.05 o 
  -2  -6  15       13.84       34.69     31.61 o 
  -1  -6  15       10.14       45.81     23.34 o 
   0  -6  15        0.86       14.92     19.96 o 
  -5  -5  15        2.55       32.14     24.44 o 
  -4  -5  15        1.58      -13.65     20.43 o 
  -3  -5  15       25.83       15.49     28.01 o 
  -2  -5  15        1.45      -28.19     28.19 o 
  -1  -5  15        0.26      -28.01     28.01 o 
   0  -5  15        7.20       17.92     38.28 o 
  -4  -4  15        0.73       13.74     28.89 o 
  -3  -4  15        0.11       34.27     47.50 o 
  -2  -4  15        3.32       31.49     28.01 o 
   0  -4  15        0.67        2.08     20.35 o 
   1  -4  15       19.60       -2.35     10.35 o 
  -6  -3  15        6.33      -35.49     36.36 o 
  -3  -3  15        0.57       32.71     30.10 o 
   0  -3  15       15.98       24.01     25.92 o 
   1  -3  15       10.50       26.27     26.01 o 
  -6  -2  15        1.22      -13.74     33.58 o 
  -5  -2  15       13.82       17.92     32.71 o 
  -3  -2  15        0.22      -32.01     32.01 o 
  -1  -2  15        1.27      -28.53     28.53 o 
   0  -2  15       16.95       24.13     32.37 o 
   1  -2  15        0.03      -14.84     18.53 o 
  -5  -1  15       15.67       99.52     39.15 o 
  -3  -1  15        2.98       -3.13     26.10 o 
  -2  -1  15        0.04        0.70     22.27 o 
  -1  -1  15        0.38        5.39     24.53 o 
   0  -1  15        0.46        3.12     11.31 o 
  -5   0  15       25.35       -2.08     28.19 o 
  -4   0  15       22.91        0.00     21.75 o 
  -3   0  15        2.92       32.35     24.96 o 
  -2   0  15       19.16       21.48     19.70 o 
  -1   0  15        0.12       -2.43     12.45 o 
   0   0  15        1.40       15.74     14.61 o 
  -5   1  15       56.73       98.48     68.22 o 
  -4   1  15        9.46       26.64     26.45 o 
  -3   1  15        9.25       -1.33     20.00 o 
  -2   1  15        0.08       18.70     24.26 o 
  -1   1  15        0.10      -16.48     24.01 o 
  -4   2  15       11.28       21.39     23.40 o 
  -3   2  15       15.05       30.67     30.80 o 
  -2   2  15       22.85       -3.64     18.85 o 
                                                 
